# Supplementary material for: Decane-1,10-diaminium dinitrate
Source: Acta Crystallogr Sect E Struct Rep Online. 2011 Oct 22;67(Pt 11):o3008. doi: 10.1107/S1600536811042929 (PMC3247407; doi:10.1107/S1600536811042929)
Supplement: Supplementary file 1 [file e-67-o3008-sup1.cif]

##############################################################################
#                                                                            #
# This CIF contains the data in a paper accepted for publication in          #
# Acta Crystallographica Section E. It conforms to the requirements of       #
# Notes for Authors for Acta Crystallographica Section E, and has been       #
# peer reviewed under the auspices of the IUCr Commission on Journals.       #
#                                                                            #
# Full details of the Crystallographic Information File format               #
# are given in the paper "The Crystallographic Information File (CIF):       #
# a New Standard Archive File for Crystallography" by S. R. Hall, F. H.      #
# Allen and I. D. Brown [Acta Cryst. (1991), A47, 655-685].                  #
#                                                                            #
# The current version of the core CIF dictionary is obtainable from          #
# ftp://ftp.iucr.org/pub/cif_core.dic.                                       #
#                                                                            #
# Software is freely available for graphical display of the structure(s)     #
# in this CIF. For information consult the CIF software page                 #
# http://www.iucr.org/resources/cif/software.                                #
#                                                                            #
# This file may be used for bona fide research purposes within the           #
# scientific community so long as proper attribution is given to the journal # 
# article from which it was obtained.                                        #
#                                                                            #
##############################################################################
data_I
_audit_creation_method     SHELXL-97
_chemical_name_systematic
;
Decane-1,10-diaminium dinitrate
;
_chemical_name_common     ?
_chemical_formula_moiety     'C10 H26 N2 2+, 2(N O3 -)'
_chemical_formula_sum     'C10 H26 N4 O6'
_chemical_formula_iupac     'C10 H26 N2 2+, 2N O3 -'
_chemical_formula_weight     298.35
_chemical_melting_point     ?
_symmetry_cell_setting     monoclinic
_symmetry_space_group_name_H-M     'P 21/n'
_symmetry_space_group_name_Hall     '-P 2yn'
loop_
    _symmetry_equiv_pos_as_xyz
    'x, y, z'
    '-x+1/2, y+1/2, -z+1/2'
    '-x, -y, -z'
    'x-1/2, -y-1/2, z-1/2'
_cell_length_a     5.4066(5)
_cell_length_b     20.3556(16)
_cell_length_c     14.5567(11)
_cell_angle_alpha     90.00
_cell_angle_beta     93.853(5)
_cell_angle_gamma     90.00
_cell_volume     1598.4(2)
_cell_formula_units_Z     4
_cell_measurement_reflns_used     1797
_cell_measurement_theta_min     1.7
_cell_measurement_theta_max     28.0
_cell_measurement_temperature     295(2)
_exptl_crystal_description     rectangular
_exptl_crystal_colour     colourless
_exptl_crystal_size_max     0.38
_exptl_crystal_size_mid     0.14
_exptl_crystal_size_min     0.13
_exptl_crystal_density_diffrn     1.240
_exptl_crystal_density_meas     ?
_exptl_crystal_density_method     'not measured'
_exptl_crystal_F_000     648
_exptl_absorpt_coefficient_mu     0.101
_exptl_absorpt_correction_type     multi-scan
_exptl_absorpt_process_details     '(AXScale; Bruker, 2008)'
_exptl_absorpt_correction_T_min     0.9625
_exptl_absorpt_correction_T_max     0.9870
_exptl_special_details     ?
_diffrn_ambient_temperature     295(2)
_diffrn_radiation_type     MoK\a
_diffrn_radiation_wavelength     0.71073
_diffrn_radiation_source     'fine-focus sealed tube'
_diffrn_radiation_monochromator     graphite
_diffrn_measurement_device_type     'Bruker SMART CCD area-detector'
_diffrn_measurement_method     '\f and \w'
_diffrn_detector_area_resol_mean     ?
_diffrn_reflns_number     36629
_diffrn_reflns_av_R_equivalents     0.0859
_diffrn_reflns_av_sigmaI/netI     0.0675
_diffrn_reflns_theta_min     1.72
_diffrn_reflns_theta_max     28.00
_diffrn_reflns_theta_full     28.00
_diffrn_measured_fraction_theta_max     1.000
_diffrn_measured_fraction_theta_full     1.000
_diffrn_reflns_limit_h_min     -7
_diffrn_reflns_limit_h_max     7
_diffrn_reflns_limit_k_min     -26
_diffrn_reflns_limit_k_max     26
_diffrn_reflns_limit_l_min     -19
_diffrn_reflns_limit_l_max     19
_diffrn_standards_number     ?
_diffrn_standards_interval_count     ?
_diffrn_standards_interval_time     ?
_diffrn_standards_decay_%     ?
_refine_special_details
;
Refinement of <i>F</i>^2^ against ALL reflections. The weighted <i>R</i>-factor
<i>wR</i> and goodness of fit <i>S</i> are based on <i>F</i>^2^, conventional
<i>R</i>-factors <i>R</i> are based on <i>F</i>, with <i>F</i> set to zero for
negative <i>F</i>^2^. The threshold expression of <i>F</i>^2^ >
\s(<i>F</i>^2^) is used only for calculating <i>R</i>-factors(gt) <i>etc</i>.
and is not relevant to the choice of reflections for refinement.
<i>R</i>-factors based on <i>F</i>^2^ are statistically about twice as large
as those based on <i>F</i>, and <i>R</i>- factors based on ALL data will be
even larger.
;
_reflns_number_total     3857
_reflns_number_gt     1797
_reflns_threshold_expression     I>2sigma(I)
_refine_ls_structure_factor_coef     Fsqd
_refine_ls_matrix_type     full
_refine_ls_R_factor_all     0.1646
_refine_ls_R_factor_gt     0.0554
_refine_ls_wR_factor_gt     0.1145
_refine_ls_wR_factor_ref     0.1574
_refine_ls_goodness_of_fit_ref     1.022
_refine_ls_restrained_S_all     1.022
_refine_ls_number_reflns     3857
_refine_ls_number_parameters     183
_refine_ls_number_restraints     0
_refine_ls_hydrogen_treatment     constr
_refine_ls_weighting_scheme     calc
_refine_ls_weighting_details
         'calc w=1/[\s^2^(Fo^2^)+(0.0428P)^2^+1.0100P] where P=(Fo^2^+2Fc^2^)/3'
_atom_sites_solution_hydrogens     geom
_atom_sites_solution_primary     direct
_atom_sites_solution_secondary     difmap
_refine_ls_shift/su_max     0.001
_refine_ls_shift/su_mean     0.000
_refine_diff_density_max     0.160
_refine_diff_density_min     -0.191
_refine_ls_extinction_method     none
_refine_ls_extinction_coef     ?
loop_
    _atom_type_symbol
    _atom_type_description
    _atom_type_scat_dispersion_real
    _atom_type_scat_dispersion_imag
    _atom_type_scat_source
    'C' 'C' 0.0033 0.0016
                         'International Tables Vol C Tables 4.2.6.8 and 6.1.1.4'
    'H' 'H' 0.0000 0.0000
                         'International Tables Vol C Tables 4.2.6.8 and 6.1.1.4'
    'N' 'N' 0.0061 0.0033
                         'International Tables Vol C Tables 4.2.6.8 and 6.1.1.4'
    'O' 'O' 0.0106 0.0060
                         'International Tables Vol C Tables 4.2.6.8 and 6.1.1.4'
_computing_data_collection     'SMART (Bruker, 1999)'
_computing_cell_refinement     'SAINT (Bruker, 2008)'
_computing_data_reduction     'SAINT (Bruker, 2008)'
_computing_structure_solution     'SHELXS97 (Sheldrick, 2008)'
_computing_structure_refinement     'SHELXL97 (Sheldrick, 2008)'
_computing_molecular_graphics
;
OLEX2 (Dolomanov <i>et al.</i>, 2009 ) and Mercury (Macrae <i>et
al.</i>, 2006)
;
_computing_publication_material
;
publCIF (Westrip, 2010) and PLATON (Spek, 2009)
;
loop_
    _atom_site_type_symbol
    _atom_site_label
    _atom_site_fract_x
    _atom_site_fract_y
    _atom_site_fract_z
    _atom_site_U_iso_or_equiv
    _atom_site_adp_type
    _atom_site_calc_flag
    _atom_site_refinement_flags
    _atom_site_occupancy
    _atom_site_symmetry_multiplicity
    _atom_site_disorder_assembly
    _atom_site_disorder_group
    C C1 -0.3760(5) 0.44497(14) 0.84533(18) 0.0520(7) Uani d . 1 1 . .
    H H1A -0.4514 0.4872 0.8567 0.062 Uiso calc R 1 1 . .
    H H1B -0.4922 0.4196 0.8060 0.062 Uiso calc R 1 1 . .
    C C2 -0.1406(5) 0.45547(13) 0.79673(18) 0.0507(7) Uani d . 1 1 . .
    H H2A -0.0804 0.4133 0.7766 0.061 Uiso calc R 1 1 . .
    H H2B -0.0150 0.4740 0.8399 0.061 Uiso calc R 1 1 . .
    C C3 -0.1773(5) 0.50071(13) 0.71403(17) 0.0481(7) Uani d . 1 1 . .
    H H3A -0.2560 0.5409 0.7327 0.058 Uiso calc R 1 1 . .
    H H3B -0.2879 0.4797 0.6677 0.058 Uiso calc R 1 1 . .
    C C4 0.0648(5) 0.51777(13) 0.67177(18) 0.0482(7) Uani d . 1 1 . .
    H H4A 0.1809 0.5345 0.7198 0.058 Uiso calc R 1 1 . .
    H H4B 0.1349 0.4779 0.6479 0.058 Uiso calc R 1 1 . .
    C C5 0.0380(5) 0.56815(12) 0.59469(17) 0.0429(6) Uani d . 1 1 . .
    H H5A -0.0758 0.5511 0.5461 0.051 Uiso calc R 1 1 . .
    H H5B -0.0348 0.6078 0.6182 0.051 Uiso calc R 1 1 . .
    C C6 0.2797(5) 0.58597(12) 0.55382(17) 0.0440(6) Uani d . 1 1 . .
    H H6A 0.3980 0.5997 0.6031 0.053 Uiso calc R 1 1 . .
    H H6B 0.3459 0.5471 0.5258 0.053 Uiso calc R 1 1 . .
    C C7 0.2555(5) 0.63977(12) 0.48257(17) 0.0453(6) Uani d . 1 1 . .
    H H7A 0.1883 0.6786 0.5106 0.054 Uiso calc R 1 1 . .
    H H7B 0.1376 0.6259 0.4332 0.054 Uiso calc R 1 1 . .
    C C8 0.4976(5) 0.65833(12) 0.44129(18) 0.0451(6) Uani d . 1 1 . .
    H H8A 0.6183 0.6706 0.4907 0.054 Uiso calc R 1 1 . .
    H H8B 0.5613 0.6202 0.4106 0.054 Uiso calc R 1 1 . .
    C C9 0.4698(5) 0.71431(13) 0.3732(2) 0.0534(7) Uani d . 1 1 . .
    H H9A 0.3583 0.7009 0.3217 0.064 Uiso calc R 1 1 . .
    H H9B 0.3950 0.7514 0.4026 0.064 Uiso calc R 1 1 . .
    C C10 0.7120(5) 0.73582(13) 0.33742(19) 0.0521(7) Uani d . 1 1 . .
    H H10A 0.8249 0.7489 0.3888 0.063 Uiso calc R 1 1 . .
    H H10B 0.7860 0.6991 0.3069 0.063 Uiso calc R 1 1 . .
    N N1 -0.3260(4) 0.40998(11) 0.93400(14) 0.0574(6) Uani d . 1 1 . .
    H H1C -0.2968 0.3678 0.9231 0.086 Uiso calc R 1 1 . .
    H H1D -0.4570 0.4135 0.9676 0.086 Uiso calc R 1 1 . .
    H H1E -0.1942 0.4277 0.9645 0.086 Uiso calc R 1 1 . .
    N N2 0.6789(4) 0.79153(10) 0.27172(15) 0.0535(6) Uani d . 1 1 . .
    H H2C 0.5709 0.7802 0.2256 0.080 Uiso calc R 1 1 . .
    H H2D 0.8238 0.8014 0.2496 0.080 Uiso calc R 1 1 . .
    H H2E 0.6220 0.8263 0.3007 0.080 Uiso calc R 1 1 . .
    N N3 0.6591(5) 0.75622(13) 0.64512(16) 0.0567(6) Uani d . 1 1 . .
    N N4 0.3114(5) 0.89735(12) 0.42210(17) 0.0569(6) Uani d . 1 1 . .
    O O1 0.6423(4) 0.70426(10) 0.68968(14) 0.0644(6) Uani d . 1 1 . .
    O O2 0.4762(4) 0.79050(12) 0.62569(18) 0.0889(8) Uani d . 1 1 . .
    O O3 0.8667(4) 0.77376(11) 0.62153(16) 0.0784(7) Uani d . 1 1 . .
    O O4 0.2928(4) 0.93497(10) 0.49020(14) 0.0663(6) Uani d . 1 1 . .
    O O5 0.1263(5) 0.86953(13) 0.38802(17) 0.0916(8) Uani d . 1 1 . .
    O O6 0.5185(4) 0.89060(11) 0.39132(14) 0.0746(7) Uani d . 1 1 . .
loop_
    _atom_site_aniso_label
    _atom_site_aniso_U_11
    _atom_site_aniso_U_22
    _atom_site_aniso_U_33
    _atom_site_aniso_U_12
    _atom_site_aniso_U_13
    _atom_site_aniso_U_23
    C1 0.0506(17) 0.0611(18) 0.0445(15) -0.0043(13) 0.0048(13) 0.0081(13)
    C2 0.0479(17) 0.0566(17) 0.0484(15) 0.0036(13) 0.0100(13) 0.0087(13)
    C3 0.0459(16) 0.0545(16) 0.0442(15) 0.0002(13) 0.0044(13) 0.0069(13)
    C4 0.0461(16) 0.0532(16) 0.0456(15) 0.0036(13) 0.0058(13) 0.0066(13)
    C5 0.0422(15) 0.0450(14) 0.0414(14) 0.0023(12) 0.0027(12) 0.0027(11)
    C6 0.0405(15) 0.0442(14) 0.0471(15) 0.0007(12) 0.0019(12) 0.0043(12)
    C7 0.0430(15) 0.0467(15) 0.0463(15) 0.0000(12) 0.0048(12) 0.0061(12)
    C8 0.0397(15) 0.0482(15) 0.0474(15) 0.0021(12) 0.0036(12) 0.0070(12)
    C9 0.0429(16) 0.0566(17) 0.0611(17) 0.0013(13) 0.0065(13) 0.0145(14)
    C10 0.0439(16) 0.0526(16) 0.0607(17) 0.0031(13) 0.0091(14) 0.0117(14)
    N1 0.0617(16) 0.0646(15) 0.0476(13) 0.0005(12) 0.0160(12) 0.0069(12)
    N2 0.0491(14) 0.0523(13) 0.0601(14) -0.0028(11) 0.0109(11) 0.0125(11)
    N3 0.0550(17) 0.0659(17) 0.0497(14) -0.0067(14) 0.0067(12) -0.0110(13)
    N4 0.0588(17) 0.0538(15) 0.0593(16) 0.0073(13) 0.0115(14) -0.0001(13)
    O1 0.0645(14) 0.0636(13) 0.0666(13) -0.0052(10) 0.0152(11) 0.0005(11)
    O2 0.0615(15) 0.0870(17) 0.118(2) 0.0084(13) 0.0017(14) 0.0138(15)
    O3 0.0573(14) 0.0883(16) 0.0919(17) -0.0133(11) 0.0215(12) 0.0101(13)
    O4 0.0644(14) 0.0747(14) 0.0612(13) 0.0008(11) 0.0147(11) -0.0154(11)
    O5 0.0677(16) 0.0986(18) 0.108(2) -0.0141(14) 0.0001(14) -0.0358(15)
    O6 0.0610(14) 0.0887(16) 0.0768(14) 0.0138(12) 0.0241(12) -0.0092(12)
_geom_special_details
;
All e.s.d.'s (except the e.s.d. in the dihedral angle between two l.s. planes)
are estimated using the full covariance matrix. The cell e.s.d.'s are taken
into account individually in the estimation of e.s.d.'s in distances, angles
and torsion angles; correlations between e.s.d.'s in cell parameters are only
used when they are defined by crystal symmetry. An approximate (isotropic)
treatment of cell e.s.d.'s is used for estimating e.s.d.'s involving l.s.
planes.
;
loop_
    _geom_bond_atom_site_label_1
    _geom_bond_atom_site_label_2
    _geom_bond_site_symmetry_2
    _geom_bond_distance
    _geom_bond_publ_flag
    C1 N1 . 1.483(3) ?
    C1 C2 . 1.512(3) ?
    C1 H1A . 0.9700 ?
    C1 H1B . 0.9700 ?
    C2 C3 . 1.518(3) ?
    C2 H2A . 0.9700 ?
    C2 H2B . 0.9700 ?
    C3 C4 . 1.523(3) ?
    C3 H3A . 0.9700 ?
    C3 H3B . 0.9700 ?
    C4 C5 . 1.520(3) ?
    C4 H4A . 0.9700 ?
    C4 H4B . 0.9700 ?
    C5 C6 . 1.516(3) ?
    C5 H5A . 0.9700 ?
    C5 H5B . 0.9700 ?
    C6 C7 . 1.508(3) ?
    C6 H6A . 0.9700 ?
    C6 H6B . 0.9700 ?
    C7 C8 . 1.524(3) ?
    C7 H7A . 0.9700 ?
    C7 H7B . 0.9700 ?
    C8 C9 . 1.511(3) ?
    C8 H8A . 0.9700 ?
    C8 H8B . 0.9700 ?
    C9 C10 . 1.507(3) ?
    C9 H9A . 0.9700 ?
    C9 H9B . 0.9700 ?
    C10 N2 . 1.487(3) ?
    C10 H10A . 0.9700 ?
    C10 H10B . 0.9700 ?
    N1 H1C . 0.8900 ?
    N1 H1D . 0.8900 ?
    N1 H1E . 0.8900 ?
    N2 H2C . 0.8900 ?
    N2 H2D . 0.8900 ?
    N2 H2E . 0.8900 ?
    N3 O2 . 1.228(3) ?
    N3 O1 . 1.247(3) ?
    N3 O3 . 1.248(3) ?
    N4 O5 . 1.225(3) ?
    N4 O6 . 1.241(3) ?
    N4 O4 . 1.262(3) ?
loop_
    _geom_angle_atom_site_label_1
    _geom_angle_atom_site_label_2
    _geom_angle_atom_site_label_3
    _geom_angle_site_symmetry_1
    _geom_angle_site_symmetry_3
    _geom_angle
    _geom_angle_publ_flag
    N1 C1 C2 . . 111.4(2) ?
    N1 C1 H1A . . 109.3 ?
    C2 C1 H1A . . 109.3 ?
    N1 C1 H1B . . 109.3 ?
    C2 C1 H1B . . 109.3 ?
    H1A C1 H1B . . 108.0 ?
    C1 C2 C3 . . 112.8(2) ?
    C1 C2 H2A . . 109.0 ?
    C3 C2 H2A . . 109.0 ?
    C1 C2 H2B . . 109.0 ?
    C3 C2 H2B . . 109.0 ?
    H2A C2 H2B . . 107.8 ?
    C2 C3 C4 . . 112.8(2) ?
    C2 C3 H3A . . 109.0 ?
    C4 C3 H3A . . 109.0 ?
    C2 C3 H3B . . 109.0 ?
    C4 C3 H3B . . 109.0 ?
    H3A C3 H3B . . 107.8 ?
    C5 C4 C3 . . 114.2(2) ?
    C5 C4 H4A . . 108.7 ?
    C3 C4 H4A . . 108.7 ?
    C5 C4 H4B . . 108.7 ?
    C3 C4 H4B . . 108.7 ?
    H4A C4 H4B . . 107.6 ?
    C6 C5 C4 . . 114.2(2) ?
    C6 C5 H5A . . 108.7 ?
    C4 C5 H5A . . 108.7 ?
    C6 C5 H5B . . 108.7 ?
    C4 C5 H5B . . 108.7 ?
    H5A C5 H5B . . 107.6 ?
    C7 C6 C5 . . 114.0(2) ?
    C7 C6 H6A . . 108.8 ?
    C5 C6 H6A . . 108.8 ?
    C7 C6 H6B . . 108.8 ?
    C5 C6 H6B . . 108.8 ?
    H6A C6 H6B . . 107.7 ?
    C6 C7 C8 . . 114.5(2) ?
    C6 C7 H7A . . 108.6 ?
    C8 C7 H7A . . 108.6 ?
    C6 C7 H7B . . 108.6 ?
    C8 C7 H7B . . 108.6 ?
    H7A C7 H7B . . 107.6 ?
    C9 C8 C7 . . 113.3(2) ?
    C9 C8 H8A . . 108.9 ?
    C7 C8 H8A . . 108.9 ?
    C9 C8 H8B . . 108.9 ?
    C7 C8 H8B . . 108.9 ?
    H8A C8 H8B . . 107.7 ?
    C10 C9 C8 . . 113.3(2) ?
    C10 C9 H9A . . 108.9 ?
    C8 C9 H9A . . 108.9 ?
    C10 C9 H9B . . 108.9 ?
    C8 C9 H9B . . 108.9 ?
    H9A C9 H9B . . 107.7 ?
    N2 C10 C9 . . 112.0(2) ?
    N2 C10 H10A . . 109.2 ?
    C9 C10 H10A . . 109.2 ?
    N2 C10 H10B . . 109.2 ?
    C9 C10 H10B . . 109.2 ?
    H10A C10 H10B . . 107.9 ?
    C1 N1 H1C . . 109.5 ?
    C1 N1 H1D . . 109.5 ?
    H1C N1 H1D . . 109.5 ?
    C1 N1 H1E . . 109.5 ?
    H1C N1 H1E . . 109.5 ?
    H1D N1 H1E . . 109.5 ?
    C10 N2 H2C . . 109.5 ?
    C10 N2 H2D . . 109.5 ?
    H2C N2 H2D . . 109.5 ?
    C10 N2 H2E . . 109.5 ?
    H2C N2 H2E . . 109.5 ?
    H2D N2 H2E . . 109.5 ?
    O2 N3 O1 . . 121.1(3) ?
    O2 N3 O3 . . 120.0(3) ?
    O1 N3 O3 . . 118.9(3) ?
    O5 N4 O6 . . 122.3(3) ?
    O5 N4 O4 . . 119.5(2) ?
    O6 N4 O4 . . 118.2(3) ?
loop_
    _geom_torsion_atom_site_label_1
    _geom_torsion_atom_site_label_2
    _geom_torsion_atom_site_label_3
    _geom_torsion_atom_site_label_4
    _geom_torsion_site_symmetry_1
    _geom_torsion_site_symmetry_2
    _geom_torsion_site_symmetry_3
    _geom_torsion_site_symmetry_4
    _geom_torsion
    _geom_torsion_publ_flag
    N1 C1 C2 C3 . . . . -170.5(2) yes
    C1 C2 C3 C4 . . . . 173.2(2) yes
    C2 C3 C4 C5 . . . . -174.4(2) yes
    C3 C4 C5 C6 . . . . 179.0(2) ?
    C4 C5 C6 C7 . . . . -175.5(2) yes
    C5 C6 C7 C8 . . . . 179.7(2) ?
    C6 C7 C8 C9 . . . . -177.5(2) ?
    C7 C8 C9 C10 . . . . 176.0(2) ?
    C8 C9 C10 N2 . . . . -179.2(2) ?
loop_
    _geom_hbond_atom_site_label_D
    _geom_hbond_atom_site_label_H
    _geom_hbond_atom_site_label_A
    _geom_hbond_site_symmetry_A
    _geom_hbond_distance_DH
    _geom_hbond_distance_HA
    _geom_hbond_distance_DA
    _geom_hbond_angle_DHA
    N1 H1C O2 2_546 0.89 2.48 3.235(3) 143
    N1 H1C O3 2_546 0.89 2.05 2.892(3) 158
    N1 H1E O4 2_546 0.89 2.23 3.059(3) 155
    N1 H1E O6 2_546 0.89 2.37 2.969(3) 125
    N1 H1D O4 2_446 0.89 2.00 2.867(3) 163
    N1 H1D O5 2_446 0.89 2.51 3.255(3) 141
    N2 H2C O1 4_575 0.89 2.36 3.063(3) 136
    N2 H2C O3 4_575 0.89 2.12 2.983(3) 163
    N2 H2D O1 4_675 0.89 1.99 2.849(3) 163
    N2 H2E O6 . 0.89 1.97 2.838(3) 166
data_global
_journal_date_recd_electronic     2011-09-21
_journal_date_accepted     2011-10-17
_journal_name_full     'Acta Crystallographica, Section E'
_journal_year     2011
_journal_volume     67
_journal_issue     11
_journal_page_first     o3008
_journal_page_last     o3008
_journal_paper_category     QO
_journal_coeditor_code     LR2031
_publ_contact_author_name     'Charmaine Arderne'
_publ_contact_author_address
;
University of Johannesburg
Department of Chemistry
PO Box 524
Auckland Park
Johannesburg 2006
South Africa
;
_publ_contact_author_email     carderne@uj.ac.za
_publ_contact_author_fax     '+27115592819'
_publ_contact_author_phone     '+27115592360'
_publ_section_title
;
Decane-1,10-diaminium dinitrate
;
loop_
    _publ_author_name
    _publ_author_footnote
    _publ_author_address
    'Arderne, Charmaine' .
;
University of Johannesburg
Department of Chemistry
PO Box 524
Auckland Park
Johannesburg 2006
South Africa
;
