# Supplementary material for: Decane-1,10-diaminium dinitrate
Source: Acta Crystallogr Sect E Struct Rep Online. 2011 Oct 22;67(Pt 11):o3008. doi: 10.1107/S1600536811042929 (PMC3247407; doi:10.1107/S1600536811042929)
Supplement: Supplementary file 2 [file e-67-o3008-Isup2.hkl]

#
# h,k,l, Fc-squared, Fo-squared, sigma(Fo-squared) and status flag
#
data_I
_shelx_title ' 7cvb22_s in P2(1)/n'
_shelx_refln_list_code          4
_shelx_F_calc_maximum      141.96
_exptl_crystal_F_000       648.00
_reflns_d_resolution_high  0.7570
 
loop_
 _symmetry_equiv_pos_as_xyz
 'x, y, z'
 '-x+1/2, y+1/2, -z+1/2'
 '-x, -y, -z'
 'x-1/2, -y-1/2, z-1/2'
 
_cell_length_a     5.4066
_cell_length_b    20.3556
_cell_length_c    14.5567
_cell_angle_alpha  90.000
_cell_angle_beta   93.853
_cell_angle_gamma  90.000
 
_shelx_F_squared_multiplier     1.000
 
loop_
 _refln_index_h
 _refln_index_k
 _refln_index_l
 _refln_F_squared_calc
 _refln_F_squared_meas
 _refln_F_squared_sigma
 _refln_observed_status
   2   0   0      633.84      550.52      8.34 o
   4   0   0        0.78       -3.67      4.09 o
   6   0   0      155.21      150.73     18.83 o
   1   1   0     1647.54     1629.59     17.86 o
   2   1   0      332.69      336.22      4.14 o
   3   1   0       68.85       79.66      2.28 o
   4   1   0       62.29       68.15      3.31 o
   5   1   0       50.48       63.62      9.96 o
   6   1   0        7.80       23.24     11.04 o
   7   1   0        2.00       22.34     15.69 o
   0   2   0      714.55      686.93     11.03 o
   1   2   0     1443.65     1217.90     14.37 o
   2   2   0       50.27       66.91      1.80 o
   3   2   0        2.69       30.14      1.86 o
   4   2   0        1.63        3.00      2.92 o
   5   2   0       45.82       52.49      7.27 o
   6   2   0       23.54       47.52     10.78 o
   7   2   0        0.57       13.95     16.08 o
   1   3   0     3571.01     3487.66     62.04 o
   2   3   0      745.30      723.80      8.90 o
   3   3   0      383.37      409.28      5.24 o
   4   3   0     1761.33     1590.01     20.23 o
   5   3   0        0.01        2.10      5.41 o
   6   3   0        8.97       18.16     10.85 o
   7   3   0        1.10       31.94     18.81 o
   0   4   0     1171.05     1073.54     16.00 o
   1   4   0      295.49      290.37      6.36 o
   2   4   0       25.85       26.54      1.51 o
   3   4   0      609.67      593.15      7.07 o
   4   4   0      295.66      280.35      5.18 o
   5   4   0        0.28       -3.00      5.46 o
   6   4   0        7.80       11.30     10.33 o
   7   4   0        0.12       53.51     19.06 o
   1   5   0       26.45       41.60      1.87 o
   2   5   0      338.71      350.59      4.77 o
   3   5   0      165.13      162.33      3.39 o
   4   5   0        0.21        0.93      3.13 o
   5   5   0        0.37       -0.16      5.55 o
   6   5   0       13.71        8.19     10.57 o
   7   5   0        5.04       25.80     17.12 o
   0   6   0     9364.54     8818.26    127.86 o
   1   6   0      702.26      699.15     10.93 o
   2   6   0      639.18      692.64     11.51 o
   3   6   0      731.06      666.16      8.79 o
   4   6   0        1.16       -0.48      3.02 o
   5   6   0       91.44       76.77      6.57 o
   6   6   0        2.04       13.77     12.55 o
   1   7   0       23.61       29.11      1.87 o
   2   7   0      217.29      238.99      4.06 o
   3   7   0      300.67      279.68      5.30 o
   4   7   0       29.90       20.33      3.52 o
   5   7   0       20.74       24.88      6.06 o
   6   7   0        0.00       15.33     14.92 o
   0   8   0       14.85       14.26      2.31 o
   1   8   0       15.91       19.98      1.79 o
   2   8   0       13.71       21.10      2.12 o
   3   8   0        7.10        6.90      2.59 o
   4   8   0        0.30       -3.09      3.35 o
   5   8   0        5.07        7.71      6.12 o
   6   8   0        2.40       17.86     12.90 o
   1   9   0      118.73      124.16      2.84 o
   2   9   0      504.40      536.95     10.09 o
   3   9   0      187.77      173.75      4.44 o
   4   9   0       68.51       65.56      4.21 o
   5   9   0       26.63       30.29      6.61 o
   6   9   0        8.78        7.94     12.78 o
   0  10   0      781.91      774.90     14.06 o
   1  10   0        8.66        9.58      2.14 o
   2  10   0       61.50       66.72      3.40 o
   3  10   0        0.55       -1.47      3.05 o
   4  10   0        7.91        6.70      4.21 o
   5  10   0        0.82        0.16      6.61 o
   6  10   0       14.31       37.62     20.02 o
   1  11   0      205.84      206.71      4.44 o
   2  11   0      156.32      171.57      4.44 o
   3  11   0        8.99       15.20      3.29 o
   4  11   0        7.39        9.38      4.89 o
   5  11   0        0.93       -4.47      7.28 o
   6  11   0       10.14       37.58     14.20 o
   0  12   0      279.32      270.73      7.23 o
   1  12   0       35.04       43.12      3.05 o
   2  12   0      144.08      144.81      4.45 o
   3  12   0       15.93       11.63      3.55 o
   4  12   0       47.27       38.98      4.87 o
   5  12   0       11.46       16.72      8.09 o
   6  12   0        0.02       12.08     14.24 o
   1  13   0      149.88      147.22      4.49 o
   2  13   0       26.81       34.72      3.68 o
   3  13   0        7.34        1.38      3.67 o
   4  13   0      100.20       99.99      6.62 o
   5  13   0       33.46       35.82      8.41 o
   6  13   0        2.60        3.14     14.66 o
   0  14   0      696.85      712.47     14.63 o
   1  14   0      149.02      159.48      4.86 o
   2  14   0        0.83       -2.95      3.54 o
   3  14   0       29.04       35.57      4.25 o
   4  14   0       30.49       35.46      6.08 o
   5  14   0        1.38        1.17      9.63 o
   6  14   0        0.61        8.72     18.77 o
   1  15   0       11.40       12.05      3.63 o
   2  15   0       28.60       23.98      3.95 o
   3  15   0        8.16        8.04      4.41 o
   4  15   0       11.77       24.90      6.52 o
   5  15   0       48.83       52.50     16.79 o
   0  16   0       34.89       44.39      5.97 o
   1  16   0       48.09       46.51      4.14 o
   2  16   0       28.92       29.32      4.21 o
   3  16   0      116.55      121.92      5.63 o
   4  16   0       14.44        8.56      6.72 o
   5  16   0       69.49       77.19     12.61 o
   1  17   0       31.52       35.31      4.28 o
   2  17   0       90.10       95.71      6.22 o
   3  17   0        3.86       -4.63      5.54 o
   4  17   0        9.62       -0.82      8.22 o
   5  17   0       21.72       31.03     12.36 o
   0  18   0       12.83       10.51      6.36 o
   1  18   0       41.38       33.09      4.56 o
   2  18   0       88.31       80.84      5.68 o
   3  18   0       38.12       33.89      6.38 o
   4  18   0        0.57        8.90      9.84 o
   5  18   0        1.13       24.72     19.08 o
   1  19   0        0.01       -4.22      4.72 o
   2  19   0        5.03       -4.32      5.60 o
   3  19   0       72.78       76.09      7.53 o
   4  19   0        9.19        7.77     11.43 o
   5  19   0       17.11       10.04     12.51 o
   0  20   0       89.17      112.11      8.63 o
   1  20   0       39.06       35.14      5.65 o
   2  20   0       25.59       24.57      6.89 o
   3  20   0       27.07       40.63      9.77 o
   4  20   0        3.84       13.37     13.26 o
   1  21   0        2.19        6.10      6.11 o
   2  21   0        5.36       -0.92      7.99 o
   3  21   0        0.19       -3.45     10.89 o
   4  21   0        0.00      -11.28     16.58 o
   0  22   0        8.08       -0.99      9.14 o
   1  22   0       12.99       16.90      7.76 o
   2  22   0       84.02       82.63     10.18 o
   3  22   0       20.18       21.38     13.86 o
   4  22   0        6.12      -10.34     17.15 o
   1  23   0       15.78       13.03      8.90 o
   2  23   0       28.46       23.45     11.43 o
   3  23   0        1.50       11.66     14.35 o
   0  24   0        6.54        4.20     11.74 o
   1  24   0       25.54        5.81      9.37 o
   2  24   0        1.27       18.03     14.68 o
   3  24   0        4.40       14.10     18.68 o
   1  25   0        2.12      -11.99     11.99 o
   2  25   0        0.37       -9.24     12.31 o
   0  26   0       10.87       19.74     16.34 o
   1  26   0        4.19       -5.63     12.47 o
  -7   0   1        6.06       58.69     36.81 o
  -5   0   1        0.00        3.53      6.85 o
  -3   0   1      779.88      742.49     11.91 o
  -1   0   1    12273.78    11651.88    150.59 o
   1   0   1      975.31      943.11     20.14 o
   3   0   1       27.58       29.55      3.09 o
   5   0   1     1644.67     1534.30     56.08 o
   7   0   1        0.22        3.73     22.06 o
  -7   1   1        3.37       41.43     20.05 o
  -6   1   1       14.98        5.59      9.40 o
  -5   1   1       26.08       23.76      5.32 o
  -4   1   1      621.70      576.79      7.57 o
  -3   1   1      180.78      182.17      3.31 o
  -2   1   1     1456.81     1381.51     14.02 o
  -1   1   1      492.72      390.57      4.21 o
   0   1   1     1228.90     1261.82     27.00 o
   1   1   1      459.11      430.59      9.80 o
   2   1   1       28.34       35.33      1.98 o
   3   1   1       15.11       25.16      2.30 o
   4   1   1        6.67        0.18      3.54 o
   5   1   1      360.64      340.86     19.51 o
   6   1   1       24.95       13.11     18.56 o
   7   1   1        1.82       20.93     15.69 o
  -7   2   1        0.12       22.99     19.24 o
  -6   2   1        1.47       -0.46     10.04 o
  -5   2   1       44.42       47.62      5.20 o
  -4   2   1       81.38       91.17      3.80 o
  -3   2   1     1498.58     1453.89     16.15 o
  -2   2   1      668.22      628.86      7.08 o
  -1   2   1      792.63      820.19      8.78 o
   0   2   1      608.52      585.48      6.68 o
   1   2   1     7309.08     6774.10    123.59 o
   2   2   1      160.64      144.68      3.64 o
   3   2   1       14.18       26.64      2.88 o
   4   2   1       80.41       72.31      5.77 o
   5   2   1        0.19       -0.08      7.95 o
   6   2   1        0.60        1.19     11.52 o
   7   2   1        2.57        7.53     21.62 o
  -7   3   1        5.90        4.88     18.23 o
  -6   3   1        5.78       11.87     11.86 o
  -5   3   1        3.48       -4.75      4.75 o
  -4   3   1        5.23        2.69      2.62 o
  -3   3   1     1126.13     1106.76     13.19 o
  -2   3   1      751.69      754.43      8.83 o
  -1   3   1     2698.03     2572.30     23.58 o
   0   3   1        4.06        1.36      0.98 o
   1   3   1    12185.21    12168.20    218.49 o
   2   3   1     2601.57     2654.81     36.00 o
   3   3   1       41.24       60.55      3.19 o
   4   3   1      396.93      355.11      9.32 o
   5   3   1        1.10        8.58      7.87 o
   6   3   1        0.06        5.50     10.43 o
   7   3   1        0.34      -12.22     25.86 o
  -7   4   1        1.83       17.21     23.00 o
  -6   4   1       25.52       38.02     10.87 o
  -5   4   1       99.92      106.99      6.16 o
  -4   4   1      666.98      595.80      8.26 o
  -3   4   1       12.87       17.45      2.16 o
  -2   4   1      388.69      418.07      4.92 o
  -1   4   1       12.88       19.74      1.69 o
   0   4   1        0.01       11.04      1.75 o
   1   4   1       59.51       75.94      3.07 o
   2   4   1     1641.98     1646.07     24.74 o
   3   4   1      279.07      278.09      5.44 o
   4   4   1      343.17      304.96      7.13 o
   5   4   1        9.43        6.70      7.79 o
   6   4   1        1.06      -10.32     10.32 o
   7   4   1        0.01        9.41     19.64 o
  -7   5   1       31.44       64.24     16.98 o
  -6   5   1       31.24       49.72     14.72 o
  -5   5   1      120.18      126.37      6.19 o
  -4   5   1        0.42       -0.60      2.62 o
  -3   5   1        4.22        7.29      2.08 o
  -2   5   1      491.85      523.51      6.48 o
  -1   5   1     2580.40     2440.69     26.40 o
   0   5   1     3535.24     3249.42     33.58 o
   1   5   1      389.28      390.93      7.62 o
   2   5   1     1224.22     1176.55     18.15 o
   3   5   1       57.43       72.03      3.40 o
   4   5   1       19.19        8.46      3.51 o
   5   5   1       42.26       38.49      6.70 o
   6   5   1        6.25        5.84     10.76 o
  -6   6   1        3.30       18.37     13.38 o
  -5   6   1        0.08       -0.08      5.72 o
  -4   6   1       15.54       14.08      2.99 o
  -3   6   1       18.08       39.20      2.46 o
  -2   6   1     2082.12     2073.60     28.31 o
  -1   6   1       12.14       10.53      1.66 o
   0   6   1     1903.83     1901.86     19.90 o
   1   6   1       66.65       69.68      2.60 o
   2   6   1       10.70       17.32      1.96 o
   3   6   1      823.31      748.92     11.79 o
   4   6   1       11.47        2.36      3.75 o
   5   6   1       83.86      100.78      7.43 o
   6   6   1        2.33       21.16     10.96 o
  -6   7   1        0.77       22.48     14.52 o
  -5   7   1       30.19       28.03      6.05 o
  -4   7   1       27.87       29.59      3.52 o
  -3   7   1        5.80       12.51      2.49 o
  -2   7   1     2015.31     2096.10     24.06 o
  -1   7   1      101.93      103.47      2.46 o
   0   7   1     2198.30     2194.83     23.54 o
   1   7   1       34.73       44.39      1.77 o
   2   7   1      181.37      186.59      4.10 o
   3   7   1        6.46       21.49      2.86 o
   4   7   1        2.27        3.25      3.99 o
   5   7   1        6.13        2.38      5.87 o
   6   7   1        6.14        7.70     15.68 o
  -6   8   1       16.13       39.22     19.22 o
  -5   8   1        0.17       -5.28      5.97 o
  -4   8   1       38.86       45.11      3.75 o
  -3   8   1       58.23       56.77      3.22 o
  -2   8   1      959.28      985.96     16.11 o
  -1   8   1       84.40       91.06      2.53 o
   0   8   1       31.32       31.22      1.74 o
   1   8   1      210.57      204.49      5.42 o
   2   8   1       97.38      106.58      2.97 o
   3   8   1      169.23      149.27      4.42 o
   4   8   1      137.95      144.82      5.45 o
   5   8   1       11.73       11.67      6.20 o
   6   8   1        0.18       11.33     11.32 o
  -6   9   1       24.65       37.20     15.79 o
  -5   9   1        0.92        2.88      6.73 o
  -4   9   1        7.66        4.38      3.60 o
  -3   9   1       37.65       48.14      3.36 o
  -2   9   1       45.93       66.08      2.95 o
  -1   9   1        0.91        0.83      1.91 o
   0   9   1      817.67      809.30     10.23 o
   1   9   1       24.62       23.99      1.86 o
   2   9   1     1191.48     1187.24     21.85 o
   3   9   1      163.69      181.62      4.82 o
   4   9   1       87.66       94.30      5.24 o
   5   9   1        6.26        3.33      6.30 o
   6   9   1        6.96       13.84     17.84 o
  -6  10   1        0.16        8.21     13.51 o
  -5  10   1        0.24       -4.78      6.50 o
  -4  10   1       11.70       11.46      3.70 o
  -3  10   1        0.96       -3.01      3.01 o
  -2  10   1       76.06       98.28      3.62 o
  -1  10   1       71.84       68.97      2.62 o
   0  10   1       16.01       20.11      2.25 o
   1  10   1      307.03      292.53      4.52 o
   2  10   1       28.58       38.09      2.74 o
   3  10   1      150.18      141.58      4.36 o
   4  10   1       14.34       18.47      4.71 o
   5  10   1        4.68       10.66      6.64 o
   6  10   1        0.27       11.32     20.90 o
  -6  11   1        0.10        8.18     13.48 o
  -5  11   1       27.00       27.50      7.41 o
  -4  11   1       59.19       49.67      4.17 o
  -3  11   1       72.84       57.63      3.88 o
  -2  11   1       56.07       67.59      3.20 o
  -1  11   1        0.02       -2.46      2.46 o
   0  11   1       22.57       24.54      2.61 o
   1  11   1       11.01       18.26      2.34 o
   2  11   1      135.20      138.72      4.15 o
   3  11   1        6.27        4.80      3.36 o
   4  11   1       94.80      106.68      5.82 o
   5  11   1        0.10        6.75      6.95 o
   6  11   1        0.01       -0.14     18.50 o
  -6  12   1        2.60        7.29     12.08 o
  -5  12   1        4.41        3.79      7.47 o
  -4  12   1        0.00       -3.92      4.34 o
  -3  12   1      199.22      185.72      5.43 o
  -2  12   1        3.38       -2.72      2.72 o
  -1  12   1       98.79      107.58      3.79 o
   0  12   1     1180.59     1148.06     15.78 o
   1  12   1       13.33       14.76      2.71 o
   2  12   1        6.74        9.39      3.14 o
   3  12   1        0.20       -2.06      3.48 o
   4  12   1       17.68       12.75      4.95 o
   5  12   1        2.62        9.61      7.34 o
   6  12   1        0.06        1.87     14.56 o
  -6  13   1        0.74      -12.10     12.10 o
  -5  13   1        8.32        3.81      7.78 o
  -4  13   1      300.15      251.42      7.62 o
  -3  13   1        3.00       -0.61      3.79 o
  -2  13   1       13.35       15.09      3.27 o
  -1  13   1      275.68      264.30      5.67 o
   0  13   1      203.21      215.92      5.09 o
   1  13   1        8.02        7.39      2.85 o
   2  13   1      139.40      143.84      4.86 o
   3  13   1        5.05        3.93      3.85 o
   4  13   1       20.59       23.28      5.28 o
   5  13   1       30.33       34.73      8.70 o
   6  13   1        3.41       31.93     23.44 o
  -6  14   1        2.22       26.00     12.94 o
  -5  14   1        0.46       -1.67      8.97 o
  -4  14   1        0.40        0.76      5.69 o
  -3  14   1       21.28       29.44      4.32 o
  -2  14   1        0.06       -3.43      3.43 o
  -1  14   1       33.65       46.91      3.65 o
   0  14   1      157.14      154.60      4.73 o
   1  14   1       20.47       13.36      3.14 o
   2  14   1      102.47      113.81      4.52 o
   3  14   1       10.20        6.73      4.05 o
   4  14   1        0.00        1.71      6.04 o
   5  14   1        0.18        7.22      9.59 o
   6  14   1       11.02       25.66     15.85 o
  -5  15   1       17.29       11.36     11.02 o
  -4  15   1       20.30       21.11      6.12 o
  -3  15   1       25.97       20.33      4.65 o
  -2  15   1      111.79      119.69      5.44 o
  -1  15   1        2.71        3.47      3.54 o
   0  15   1       41.06       44.64      3.77 o
   1  15   1      161.90      157.52      6.58 o
   2  15   1      136.56      147.97      5.54 o
   3  15   1       14.30       18.26      4.73 o
   4  15   1        0.65       -1.09      6.37 o
   5  15   1       32.17       39.85     11.01 o
  -5  16   1       17.20       32.76     11.71 o
  -4  16   1      151.98      148.06      9.37 o
  -3  16   1       68.03       71.44      5.61 o
  -2  16   1       46.79       53.37      4.86 o
  -1  16   1       15.08       14.30      3.91 o
   0  16   1      310.81      314.00      6.79 o
   1  16   1      294.87      276.17      6.49 o
   2  16   1       65.06       74.68      5.91 o
   3  16   1       46.01       50.63      5.24 o
   4  16   1        5.97        8.80      6.73 o
   5  16   1        0.07        8.83     11.39 o
  -5  17   1       18.87       27.40     12.63 o
  -4  17   1       17.12        5.40      9.24 o
  -3  17   1        3.71       -5.47      5.47 o
  -2  17   1       32.05       33.45      4.55 o
  -1  17   1       86.25       96.14      4.89 o
   0  17   1       83.58       97.95      4.87 o
   1  17   1        7.39        8.34      4.69 o
   2  17   1      172.72      175.93      6.26 o
   3  17   1       24.42       28.24      5.45 o
   4  17   1       52.18       49.57      9.17 o
   5  17   1        0.24       -1.32     11.63 o
  -5  18   1        1.13       21.85     16.14 o
  -4  18   1        0.59       -3.84     10.54 o
  -3  18   1       25.52       31.90      6.45 o
  -2  18   1      107.98      112.33      5.95 o
  -1  18   1       64.31       63.50      4.82 o
   0  18   1        0.84       -4.35      4.35 o
   1  18   1        0.00       -3.61      4.48 o
   2  18   1      156.94      160.22      6.43 o
   3  18   1       11.84        5.03      6.29 o
   4  18   1       20.52       15.25     10.44 o
   5  18   1        2.74       -6.23     12.36 o
  -5  19   1        0.29       11.79     16.98 o
  -4  19   1        7.36        7.64     11.26 o
  -3  19   1       26.10       19.70      7.51 o
  -2  19   1       77.42       75.05      6.77 o
  -1  19   1       65.04       73.37      5.17 o
   0  19   1       20.68       22.96      4.91 o
   1  19   1       97.70       98.63      5.65 o
   2  19   1       15.63       17.65      5.97 o
   3  19   1        7.49       -2.05      7.13 o
   4  19   1        2.39        5.84     10.02 o
   5  19   1        0.12       -1.34     12.99 o
  -4  20   1        0.51      -11.79     11.79 o
  -3  20   1        1.04        2.54      9.27 o
  -2  20   1       49.32       41.80      6.92 o
  -1  20   1      165.25      188.21      8.92 o
   0  20   1       69.35       68.97      5.84 o
   1  20   1        1.63       -4.23      5.40 o
   2  20   1        0.08       -6.63      6.63 o
   3  20   1        2.73       -3.34     11.61 o
   4  20   1        4.93        7.70     13.15 o
  -4  21   1       17.77       18.64     13.98 o
  -3  21   1        0.01       -3.55      9.68 o
  -2  21   1      192.61      194.80      9.50 o
  -1  21   1       13.81       16.73      6.21 o
   0  21   1        6.45       -2.21      5.92 o
   1  21   1        7.00       -0.25      5.97 o
   2  21   1        2.25        7.04      7.19 o
   3  21   1        4.34        4.79     12.14 o
   4  21   1        0.41      -10.90     15.25 o
  -4  22   1        6.19       16.35     15.28 o
  -3  22   1       10.85        7.85     11.35 o
  -2  22   1        2.09        9.86      9.55 o
  -1  22   1        0.11       -3.60      6.45 o
   0  22   1        1.14       -5.42      6.38 o
   1  22   1       47.53       55.28      7.53 o
   2  22   1       39.46       35.92      9.70 o
   3  22   1        1.65       -9.81     13.23 o
   4  22   1        0.02       -1.56     18.17 o
  -3  23   1        0.04       -9.35     11.70 o
  -2  23   1       27.66       14.30     10.03 o
  -1  23   1        0.02        8.42      8.55 o
   0  23   1        0.35       -6.46      6.87 o
   1  23   1       14.88       -1.33      8.67 o
   2  23   1        6.42       12.10     11.08 o
   3  23   1       19.35       -9.96     13.94 o
  -3  24   1       16.25       -0.39     14.96 o
  -2  24   1        2.80       -7.53     10.55 o
  -1  24   1       18.69       23.16     11.48 o
   0  24   1        0.93       -8.26      8.26 o
   1  24   1        1.14       -2.70      9.31 o
   2  24   1        0.84       17.51     12.14 o
   3  24   1        0.17        7.52     15.15 o
  -2  25   1       14.33        9.16     12.66 o
  -1  25   1        0.21       -1.35     12.17 o
   0  25   1        3.40       -4.29     11.40 o
   1  25   1        4.10       -3.94     10.72 o
   2  25   1        3.26        1.57     12.92 o
  -1  26   1        0.58        1.98     12.77 o
   0  26   1        2.62      -14.85     14.85 o
   1  26   1        0.02       18.90     12.82 o
  -6   0   2        0.95       -4.95     13.05 o
  -4   0   2      953.03      902.18     16.72 o
  -2   0   2      979.40     1021.11     13.80 o
   0   0   2      120.33      145.41      2.59 o
   2   0   2      157.70      185.52      9.95 o
   4   0   2      336.89      300.23     16.41 o
   6   0   2       36.66       40.03     17.40 o
  -7   1   2        0.71       15.28     19.27 o
  -6   1   2       13.72       24.53     10.44 o
  -5   1   2       17.03       14.26      4.55 o
  -4   1   2     1353.15     1279.93     15.58 o
  -3   1   2      456.23      456.93      5.64 o
  -2   1   2     1706.11     1632.79     16.57 o
  -1   1   2     2296.45     2145.74     20.47 o
   0   1   2      303.52      333.93      3.47 o
   1   1   2     8265.56     8198.19    141.97 o
   2   1   2     1719.05     1704.87     28.60 o
   3   1   2       21.87       28.49      2.89 o
   4   1   2        0.54       -4.23      4.23 o
   5   1   2        0.74        3.15      8.64 o
   6   1   2        3.97        0.68     11.47 o
   7   1   2        0.01       26.35     15.31 o
  -7   2   2        4.96       34.82     16.50 o
  -6   2   2       14.08       28.46      9.54 o
  -5   2   2      102.32      105.52      5.03 o
  -4   2   2       70.40       67.36      4.06 o
  -3   2   2     1129.06     1077.56     11.98 o
  -2   2   2      864.04      785.12      7.93 o
  -1   2   2       20.53       28.26      2.02 o
   0   2   2     1328.91     1239.13     14.24 o
   1   2   2      196.08      200.53      9.30 o
   2   2   2      717.47      739.37     12.16 o
   3   2   2      214.65      217.99      5.12 o
   4   2   2       12.10       12.42      4.59 o
   5   2   2       10.35       14.08      9.05 o
   6   2   2        3.96        8.54     11.09 o
   7   2   2        0.02       26.35     15.79 o
  -7   3   2        3.15       36.49     16.08 o
  -6   3   2        1.56       10.56     10.45 o
  -5   3   2      130.73      120.01      4.81 o
  -4   3   2        0.01       -2.74      2.74 o
  -3   3   2      728.96      730.83      8.51 o
  -2   3   2       13.72       14.70      1.45 o
  -1   3   2       15.70       28.22      1.53 o
   0   3   2      120.76      197.74      2.94 o
   1   3   2        2.05        9.85      2.30 o
   2   3   2      290.01      279.61      5.43 o
   3   3   2       23.80       22.67      3.09 o
   4   3   2      253.37      218.72      6.91 o
   5   3   2       18.23       40.64      9.10 o
   6   3   2       34.00       24.28     11.40 o
  -7   4   2        4.01       10.62     16.37 o
  -6   4   2       14.71       37.30     12.33 o
  -5   4   2      126.82      127.08      7.12 o
  -4   4   2       10.04       11.84      2.96 o
  -3   4   2      106.94      112.45      3.21 o
  -2   4   2     3477.70     3548.82     35.43 o
  -1   4   2       83.28       63.27      2.01 o
   0   4   2    20153.23    19228.89    196.57 o
   1   4   2     2351.26     2483.89     35.12 o
   2   4   2        6.56       10.06      1.92 o
   3   4   2       99.65      111.15      4.58 o
   4   4   2      100.34       88.01      5.21 o
   5   4   2       47.34       32.87      8.36 o
   6   4   2        1.68       15.97     11.76 o
  -7   5   2       11.89       67.97     17.12 o
  -6   5   2       24.20       41.91     12.25 o
  -5   5   2        9.56       10.37      4.21 o
  -4   5   2      538.61      496.86      6.97 o
  -3   5   2        8.38       11.67      2.12 o
  -2   5   2     2958.33     3099.88     29.11 o
  -1   5   2     4334.83     3941.92     41.82 o
   0   5   2    13730.44    13227.70    135.51 o
   1   5   2      711.78      701.91     12.20 o
   2   5   2      134.85      152.48      3.63 o
   3   5   2        1.21        4.27      2.78 o
   4   5   2        1.85        1.35      4.35 o
   5   5   2       25.36       31.22      8.63 o
   6   5   2        5.49        3.44     11.74 o
  -6   6   2        0.32        7.92     14.86 o
  -5   6   2      169.97      174.11      6.47 o
  -4   6   2       14.89       10.96      3.06 o
  -3   6   2      795.99      832.80      9.74 o
  -2   6   2      853.45      884.80      9.56 o
  -1   6   2     4016.72     3814.57     40.58 o
   0   6   2     2265.30     2183.78     22.80 o
   1   6   2       17.13       17.06      1.56 o
   2   6   2      183.90      169.11      4.81 o
   3   6   2     1257.53     1248.96     18.74 o
   4   6   2        1.44        4.66      4.70 o
   5   6   2       98.42       91.89      8.26 o
   6   6   2        2.00       -4.23     11.56 o
  -6   7   2       11.11       12.92     12.91 o
  -5   7   2        6.23        4.43      5.53 o
  -4   7   2       83.28       96.19      4.18 o
  -3   7   2      219.06      203.76      4.22 o
  -2   7   2      217.93      214.89      3.77 o
  -1   7   2     2412.15     2327.42     25.74 o
   0   7   2     1465.77     1522.63     16.59 o
   1   7   2        0.09        0.59      1.66 o
   2   7   2      193.54      174.29      4.04 o
   3   7   2      161.77      154.55      4.57 o
   4   7   2       11.28       10.95      4.22 o
   5   7   2       32.07       31.87      7.46 o
   6   7   2        1.14       -1.64     10.93 o
  -6   8   2        3.31        2.65     10.64 o
  -5   8   2        0.00       -0.63      6.82 o
  -4   8   2       73.00       76.17      3.94 o
  -3   8   2      155.14      162.87      4.21 o
  -2   8   2       29.03       37.69      2.22 o
  -1   8   2      897.81      887.76     10.79 o
   0   8   2       10.50       14.61      1.68 o
   1   8   2      156.41      148.72      3.07 o
   2   8   2      178.22      169.60      5.02 o
   3   8   2      869.21      876.19     14.09 o
   4   8   2        7.09       -0.68      4.41 o
   5   8   2        5.63       11.66      7.01 o
   6   8   2        0.21        5.77     13.23 o
  -6   9   2        1.65       12.99     10.84 o
  -5   9   2       39.46       23.37      6.74 o
  -4   9   2       18.35       11.50      3.63 o
  -3   9   2        0.62        7.11      2.91 o
  -2   9   2       81.73       78.38      2.82 o
  -1   9   2       88.39       96.96      3.00 o
   0   9   2      786.68      860.09     10.53 o
   1   9   2      120.01      129.35      2.96 o
   2   9   2      180.92      196.12      4.20 o
   3   9   2      287.37      274.76      6.83 o
   4   9   2      232.80      233.68      7.17 o
   5   9   2        5.72        4.91      7.11 o
   6   9   2        0.08       -8.36     11.63 o
  -6  10   2       11.29       16.89     10.97 o
  -5  10   2        0.06       -6.91      6.91 o
  -4  10   2        6.63        6.07      3.76 o
  -3  10   2        0.24        3.93      3.10 o
  -2  10   2        2.04       -0.79      2.43 o
  -1  10   2       87.19       98.13      3.26 o
   0  10   2      648.16      679.93      9.26 o
   1  10   2      108.09      118.37      2.97 o
   2  10   2        3.20        5.89      2.56 o
   3  10   2      137.76      148.34      5.22 o
   4  10   2       24.14       32.15      5.08 o
   5  10   2        0.85       10.15      6.81 o
   6  10   2        0.59       21.09     11.96 o
  -6  11   2        7.86        3.74     12.42 o
  -5  11   2       20.06       14.89      7.32 o
  -4  11   2        5.03       -1.51      4.06 o
  -3  11   2       33.04       46.88      3.74 o
  -2  11   2      111.94      123.04      4.04 o
  -1  11   2      221.13      230.35      5.02 o
   0  11   2      190.39      171.76      4.28 o
   1  11   2       96.32      104.30      3.09 o
   2  11   2       48.77       58.70      3.34 o
   3  11   2      102.05      115.32      5.74 o
   4  11   2        0.00       -5.07      5.07 o
   5  11   2      103.54      110.13      8.45 o
   6  11   2        0.15       -0.94     18.61 o
  -6  12   2        0.71        1.43     12.70 o
  -5  12   2       23.94       17.42      7.71 o
  -4  12   2        4.35       -3.64      4.45 o
  -3  12   2        9.99        5.55      3.71 o
  -2  12   2        3.12        0.53      3.11 o
  -1  12   2      298.33      279.98      6.30 o
   0  12   2      768.49      774.98     11.30 o
   1  12   2      179.75      178.92      4.18 o
   2  12   2       73.10       76.27      3.71 o
   3  12   2        0.43        7.43      3.91 o
   4  12   2       38.23       31.92      5.65 o
   5  12   2      175.30      182.40      9.97 o
   6  12   2       17.02       48.55     19.15 o
  -6  13   2        0.49       -4.57     12.84 o
  -5  13   2        3.69        9.42      7.90 o
  -4  13   2       14.62       14.97      4.85 o
  -3  13   2        2.84       -0.12      3.88 o
  -2  13   2       45.83       57.75      3.77 o
  -1  13   2       24.53       19.80      3.10 o
   0  13   2       12.47       12.87      3.02 o
   1  13   2      317.53      296.85      5.73 o
   2  13   2       16.53       23.52      4.07 o
   3  13   2        0.00        1.43      4.00 o
   4  13   2       15.85       12.23      6.12 o
   5  13   2       18.00       40.25      8.68 o
   6  13   2        4.67       18.64     15.72 o
  -6  14   2        0.26      -13.27     13.27 o
  -5  14   2        6.35       -9.26      9.49 o
  -4  14   2      232.24      202.95      7.08 o
  -3  14   2       65.15       65.52      4.87 o
  -2  14   2      106.97      110.77      4.49 o
  -1  14   2       99.48      102.61      4.23 o
   0  14   2        1.74       -2.35      3.14 o
   1  14   2      135.14      155.12      4.57 o
   2  14   2       27.60       33.41      3.82 o
   3  14   2        4.14        6.78      4.25 o
   4  14   2       18.62       20.60      6.02 o
   5  14   2        0.66        4.49      9.01 o
  -5  15   2        7.43       -9.76      9.76 o
  -4  15   2        1.94       -4.22      5.49 o
  -3  15   2       48.25       59.95      5.30 o
  -2  15   2       28.62       31.59      4.07 o
  -1  15   2      104.02      109.66      4.52 o
   0  15   2      105.76      110.54      4.53 o
   1  15   2      549.76      497.08      8.21 o
   2  15   2       19.63       23.54      3.95 o
   3  15   2        3.10        0.03      4.69 o
   4  15   2        9.43       10.08      6.62 o
   5  15   2       21.74       25.11     10.90 o
  -5  16   2        0.67       -1.90     10.40 o
  -4  16   2        2.97       -4.07      6.57 o
  -3  16   2      128.11      140.43      6.23 o
  -2  16   2        0.83       -4.05      4.05 o
  -1  16   2        9.42        6.74      3.91 o
   0  16   2        8.80        8.17      3.82 o
   1  16   2      326.92      317.19      6.61 o
   2  16   2        0.03       -1.51      3.96 o
   3  16   2       47.33       46.36      5.49 o
   4  16   2        0.30       -1.04      7.11 o
   5  16   2        1.45       22.84     11.53 o
  -5  17   2       14.33       11.20     13.29 o
  -4  17   2       66.13       45.97      9.25 o
  -3  17   2        6.21        0.27      5.60 o
  -2  17   2       21.17       13.67      4.48 o
  -1  17   2      133.62      140.64      5.44 o
   0  17   2       63.93       77.57      4.69 o
   1  17   2        4.99        9.41      4.16 o
   2  17   2       97.09      107.55      5.69 o
   3  17   2       43.47       41.26      5.76 o
   4  17   2       25.85       29.25      8.29 o
   5  17   2        8.11       23.30     12.33 o
  -5  18   2        4.65       -4.72     13.69 o
  -4  18   2        1.98       -5.91     10.51 o
  -3  18   2       61.29       52.48      6.47 o
  -2  18   2        7.64        0.35      5.26 o
  -1  18   2       10.60       11.37      4.44 o
   0  18   2       14.32       15.02      4.28 o
   1  18   2       19.95       24.60      4.66 o
   2  18   2      154.99      148.87      6.48 o
   3  18   2       60.26       68.12      6.30 o
   4  18   2        0.24       -5.11      9.44 o
   5  18   2        0.72        3.62     12.36 o
  -5  19   2       19.69       13.68     14.19 o
  -4  19   2        4.38       -5.33     11.08 o
  -3  19   2        8.23        6.83      6.96 o
  -2  19   2        2.41        3.08      5.94 o
  -1  19   2       60.17       55.80      5.10 o
   0  19   2        4.67        7.75      4.76 o
   1  19   2       30.17       31.60      5.09 o
   2  19   2       67.50       57.84      6.38 o
   3  19   2        7.66        6.74      7.82 o
   4  19   2        4.85       10.46     12.08 o
  -4  20   2        1.68       -2.48     11.73 o
  -3  20   2        1.55       -4.29      8.31 o
  -2  20   2       22.34       13.79      6.73 o
  -1  20   2      196.90      199.15      7.89 o
   0  20   2       24.98       20.91      5.71 o
   1  20   2       30.97       34.22      5.72 o
   2  20   2        0.03       -6.77      6.77 o
   3  20   2      167.89      159.38     12.22 o
   4  20   2       35.13       33.24     18.95 o
  -4  21   2        6.93      -11.81     12.48 o
  -3  21   2        2.42        9.82      9.41 o
  -2  21   2       12.75        5.70      7.60 o
  -1  21   2       17.88       23.74      6.44 o
   0  21   2        0.29        5.26      6.15 o
   1  21   2       41.02       32.64      6.95 o
   2  21   2        0.42       -8.88      8.88 o
   3  21   2       10.30       17.42     11.17 o
   4  21   2        2.63       -7.15     16.02 o
  -4  22   2        0.02       22.19     13.66 o
  -3  22   2        0.45       -7.71     11.01 o
  -2  22   2       96.57       91.16     10.45 o
  -1  22   2        4.38        3.44      7.00 o
   0  22   2        3.14       -1.45      6.57 o
   1  22   2       10.52       11.75      7.20 o
   2  22   2        5.03        6.11      9.61 o
   3  22   2        2.79       18.43     14.35 o
  -3  23   2       16.67       10.50     11.99 o
  -2  23   2        1.73        3.33     10.28 o
  -1  23   2       14.80       -0.67      8.62 o
   0  23   2        0.00       -2.86      7.06 o
   1  23   2        1.02        0.54      9.34 o
   2  23   2       12.15       -2.62     10.24 o
   3  23   2       35.87       19.88     14.49 o
  -3  24   2       14.94       -7.15     13.02 o
  -2  24   2        5.10        2.36     11.81 o
  -1  24   2        6.56       27.05     11.46 o
   0  24   2       21.36       10.75      9.13 o
   1  24   2        0.71      -10.18     10.18 o
   2  24   2        8.09        2.12     11.04 o
   3  24   2        0.36        6.38     15.34 o
  -2  25   2        0.04      -12.78     12.78 o
  -1  25   2        5.22       12.82     12.41 o
   0  25   2        7.72      -11.74     11.74 o
   1  25   2        2.13        2.87     11.16 o
   2  25   2       18.98       18.96     13.66 o
  -1  26   2        1.96      -12.77     12.77 o
   0  26   2        0.07      -12.73     12.76 o
   1  26   2        0.97      -12.74     12.74 o
  -7   0   3        9.23       25.42     39.35 o
  -5   0   3      291.88      272.90      9.20 o
  -3   0   3       85.44       92.20      4.81 o
  -1   0   3     2252.19     1876.91     25.59 o
   1   0   3     4275.49     4247.81    113.94 o
   3   0   3       22.79       27.61      7.83 o
   5   0   3       22.10       28.00     13.18 o
  -7   1   3       17.22       38.35     34.18 o
  -6   1   3        0.60        2.12      9.31 o
  -5   1   3      126.73      151.58      5.32 o
  -4   1   3       16.33        7.05      3.21 o
  -3   1   3      528.00      515.36      6.64 o
  -2   1   3     1590.54     1575.12     15.34 o
  -1   1   3     2761.53     2486.20     24.21 o
   0   1   3       64.55       62.52      1.54 o
   1   1   3    14291.70    14562.74    210.78 o
   2   1   3       79.76      106.11      7.39 o
   3   1   3       37.09       75.15      8.41 o
   4   1   3       74.83       78.97      8.70 o
   5   1   3       14.29        3.03      8.65 o
   6   1   3        0.59       15.83     11.50 o
  -7   2   3       28.98       54.96     25.89 o
  -6   2   3        9.91       10.83     10.76 o
  -5   2   3      140.25      141.43      5.09 o
  -4   2   3       37.08       40.21      3.09 o
  -3   2   3      598.77      565.85      7.16 o
  -2   2   3       11.98       13.56      1.39 o
  -1   2   3      586.98      587.75      6.49 o
   0   2   3      255.99      295.87      4.50 o
   1   2   3    10726.91    10946.29    143.23 o
   2   2   3      117.53      117.66      4.54 o
   3   2   3      137.40      145.74      5.04 o
   4   2   3       10.95        3.39      4.66 o
   5   2   3       32.03       46.75      9.01 o
   6   2   3        4.99       11.76     14.27 o
  -7   3   3        4.92       53.93     19.48 o
  -6   3   3        0.43       11.45     10.65 o
  -5   3   3        3.43        4.19      3.75 o
  -4   3   3      465.67      423.83      6.62 o
  -3   3   3      115.72      119.44      2.80 o
  -2   3   3      113.46      132.83      2.57 o
  -1   3   3     3479.76     3074.33     28.77 o
   0   3   3     2898.85     2894.87     28.56 o
   1   3   3     1123.56     1187.64     15.72 o
   2   3   3       27.64       32.93      2.61 o
   3   3   3        6.68       14.43      3.11 o
   4   3   3        0.10       -3.56      4.77 o
   5   3   3      253.40      235.48     17.71 o
   6   3   3        0.23       -8.49     11.69 o
  -7   4   3        0.14       50.00     23.58 o
  -6   4   3       28.65       44.50     11.23 o
  -5   4   3        2.43        6.45      3.94 o
  -4   4   3      339.55      339.93      6.28 o
  -3   4   3      352.66      354.11      5.00 o
  -2   4   3       28.82       44.80      1.95 o
  -1   4   3     1361.97     1250.36     12.57 o
   0   4   3    12605.89    12433.45    129.10 o
   1   4   3      178.61      191.58      3.67 o
   2   4   3      810.98      821.35     12.92 o
   3   4   3       13.31       34.62      3.78 o
   4   4   3        2.11        8.28      4.37 o
   5   4   3      106.21      124.85     11.55 o
   6   4   3       13.72       22.31     12.78 o
  -6   5   3       16.31       35.61     10.48 o
  -5   5   3       28.73       45.84      3.93 o
  -4   5   3       10.55        8.35      3.18 o
  -3   5   3      259.75      263.13      3.82 o
  -2   5   3       21.76       22.93      1.78 o
  -1   5   3     1778.93     1668.43     18.14 o
   0   5   3      916.72      968.34     10.22 o
   1   5   3     4451.67     4561.95     64.21 o
   2   5   3       44.40       47.68      2.93 o
   3   5   3       99.92      108.98      4.94 o
   4   5   3        8.05        2.65      4.66 o
   5   5   3      331.66      298.41     18.92 o
   6   5   3        0.05       14.44     11.52 o
  -6   6   3       48.27       62.12     10.31 o
  -5   6   3      231.91      214.50      5.59 o
  -4   6   3       84.06       79.63      3.49 o
  -3   6   3       28.05       45.68      2.76 o
  -2   6   3      302.89      295.43      4.18 o
  -1   6   3       21.24       15.73      1.65 o
   0   6   3     5831.06     5791.16     60.03 o
   1   6   3     1611.16     1520.08     23.43 o
   2   6   3      871.95      867.61     12.69 o
   3   6   3        0.31       -1.89      3.44 o
   4   6   3        7.92        4.90      4.79 o
   5   6   3       44.57       34.07      8.72 o
   6   6   3        1.55        2.67     11.51 o
  -6   7   3        3.84        2.11      9.39 o
  -5   7   3        6.59       14.97      4.30 o
  -4   7   3       25.95       28.83      3.25 o
  -3   7   3       20.31       23.98      2.81 o
  -2   7   3       84.01       84.26      2.67 o
  -1   7   3       72.99      107.97      2.92 o
   0   7   3      255.92      262.11      4.92 o
   1   7   3      168.11      162.56      3.41 o
   2   7   3      501.95      503.32      7.53 o
   3   7   3       10.83       17.11      3.37 o
   4   7   3      589.30      537.05     11.85 o
   5   7   3       73.18       70.60      8.37 o
   6   7   3        0.01       15.59     13.49 o
  -6   8   3       31.07       34.19     10.51 o
  -5   8   3       11.72       12.06      4.84 o
  -4   8   3       71.92       77.14      3.95 o
  -3   8   3      116.06      129.29      4.06 o
  -2   8   3      132.77      140.04      3.79 o
  -1   8   3      555.18      519.99      7.20 o
   0   8   3      211.80      219.71      3.70 o
   1   8   3       26.19       35.02      1.96 o
   2   8   3        3.63        4.55      2.88 o
   3   8   3       24.34       29.02      3.68 o
   4   8   3      350.52      318.89      9.12 o
   5   8   3       25.85       25.72      8.12 o
   6   8   3        0.49        8.98     13.41 o
  -6   9   3        0.36       -3.47     11.59 o
  -5   9   3        0.43       -3.34      5.48 o
  -4   9   3       73.28       82.44      4.37 o
  -3   9   3      163.78      166.40      4.69 o
  -2   9   3        0.28        0.71      2.54 o
  -1   9   3      138.07      129.52      3.59 o
   0   9   3      176.90      234.43      4.46 o
   1   9   3       61.95       73.57      2.34 o
   2   9   3        0.68       -0.38      2.39 o
   3   9   3       16.97       15.06      3.52 o
   4   9   3        0.22       -5.34      5.34 o
   5   9   3       10.49       16.77      8.23 o
   6   9   3        0.31       20.70     12.69 o
  -6  10   3        9.56       -2.43     11.71 o
  -5  10   3       10.38        1.42      6.00 o
  -4  10   3       16.25        9.52      3.98 o
  -3  10   3       97.88      120.21      4.53 o
  -2  10   3       99.80      102.59      3.82 o
  -1  10   3      287.06      280.46      5.21 o
   0  10   3      507.18      542.00      7.81 o
   1  10   3      418.21      448.37      7.44 o
   2  10   3       25.50       26.83      2.86 o
   3  10   3       10.67       12.24      3.65 o
   4  10   3        5.64       10.30      5.73 o
   5  10   3        1.89       13.03      8.40 o
   6  10   3        1.00        4.21     13.67 o
  -6  11   3        0.06       -4.56     12.24 o
  -5  11   3       17.83       10.03      6.52 o
  -4  11   3       79.57       76.31      4.81 o
  -3  11   3       40.99       45.66      4.14 o
  -2  11   3       14.22       10.30      3.09 o
  -1  11   3       81.30       84.47      3.53 o
   0  11   3      712.13      669.34      9.59 o
   1  11   3      619.89      618.25      8.30 o
   2  11   3      130.41      141.56      4.18 o
   3  11   3       26.51       22.93      3.95 o
   4  11   3      109.80      113.70      6.43 o
   5  11   3       26.53       42.96      9.09 o
   6  11   3        1.95       14.53     13.96 o
  -6  12   3        4.16       17.29     12.86 o
  -5  12   3        1.20       -6.73      6.73 o
  -4  12   3       19.76       19.68      4.61 o
  -3  12   3       80.80      104.36      5.04 o
  -2  12   3        3.46        4.10      3.49 o
  -1  12   3       31.28       25.96      3.12 o
   0  12   3      253.19      253.11      5.37 o
   1  12   3      750.52      716.36      9.79 o
   2  12   3       10.74        7.48      3.17 o
   3  12   3        3.11        3.64      4.04 o
   4  12   3        3.08       -1.64      5.76 o
   5  12   3       41.19       50.49      8.72 o
   6  12   3        0.02       12.77     16.20 o
  -6  13   3        0.03      -13.22     13.22 o
  -5  13   3        0.03        4.45      7.53 o
  -4  13   3        8.85        7.04      4.79 o
  -3  13   3       21.80       20.39      4.51 o
  -2  13   3      113.48      129.51      4.95 o
  -1  13   3      383.24      386.21      6.89 o
   0  13   3       74.14       94.55      3.90 o
   1  13   3       69.50       95.30      3.53 o
   2  13   3       54.51       60.14      3.78 o
   3  13   3        8.89       12.56      4.41 o
   4  13   3        0.59        1.03      6.13 o
   5  13   3       10.69       18.59     14.06 o
   6  13   3        5.68       25.37     32.10 o
  -6  14   3        0.58       -3.44     13.53 o
  -5  14   3        4.08        5.67      9.85 o
  -4  14   3        0.50       -5.38      5.38 o
  -3  14   3       76.92       97.92      5.41 o
  -2  14   3       30.99       32.98      3.95 o
  -1  14   3        8.21        4.82      3.40 o
   0  14   3      108.28      132.69      4.58 o
   1  14   3       10.33        9.98      3.22 o
   2  14   3      106.14      125.03      4.57 o
   3  14   3       72.05       98.79      5.30 o
   4  14   3        4.76       12.37      6.19 o
   5  14   3        8.37       19.20     10.27 o
  -5  15   3        2.21       -9.82      9.82 o
  -4  15   3       13.94        6.29      6.25 o
  -3  15   3       94.18       88.67      5.59 o
  -2  15   3        0.88       -1.86      3.93 o
  -1  15   3       10.76       10.11      3.72 o
   0  15   3       69.83       79.34      4.30 o
   1  15   3       21.92       16.59      3.67 o
   2  15   3       26.97       34.13      3.94 o
   3  15   3       18.75       27.11      4.89 o
   4  15   3        8.83       14.34      6.86 o
   5  15   3        1.07       -3.29     10.61 o
  -5  16   3        2.48       -5.53     12.05 o
  -4  16   3        3.47       -6.46      6.46 o
  -3  16   3        6.27       -5.18      5.18 o
  -2  16   3       26.40       32.37      4.46 o
  -1  16   3        0.00       -3.95      3.95 o
   0  16   3      113.28      128.74      4.98 o
   1  16   3      114.84      117.74      4.88 o
   2  16   3        6.17       11.77      3.97 o
   3  16   3        0.66        1.72      5.20 o
   4  16   3        9.58        6.09      7.18 o
   5  16   3        0.51       15.10     12.09 o
  -5  17   3       11.41       14.56     12.76 o
  -4  17   3      117.59      114.95      9.64 o
  -3  17   3      113.95      117.55      8.57 o
  -2  17   3      181.43      174.92      6.16 o
  -1  17   3      110.87      106.16      5.31 o
   0  17   3        1.42        2.35      4.11 o
   1  17   3       45.91       42.21      4.37 o
   2  17   3       10.62        9.57      4.33 o
   3  17   3       10.22        1.94      5.51 o
   4  17   3       28.96       43.13     10.72 o
   5  17   3        0.09        3.61     12.64 o
  -5  18   3        0.93       -6.37     13.38 o
  -4  18   3       27.03       29.80      9.16 o
  -3  18   3       62.40       69.04      7.44 o
  -2  18   3       56.14       56.95      6.96 o
  -1  18   3       12.97        8.82      4.47 o
   0  18   3       66.47       63.91      4.80 o
   1  18   3        9.85        5.53      4.37 o
   2  18   3       29.99       17.65      5.80 o
   3  18   3       14.27       18.79      6.44 o
   4  18   3        2.79        1.62     13.07 o
   5  18   3        1.58       19.28     14.06 o
  -4  19   3        6.57       -9.41      9.41 o
  -3  19   3       29.27       20.10      7.59 o
  -2  19   3        2.01        4.21      6.33 o
  -1  19   3       67.11       71.93      5.28 o
   0  19   3        1.38       -4.54      4.54 o
   1  19   3        2.56       -4.43      4.83 o
   2  19   3       20.53       14.57      6.64 o
   3  19   3        5.46        4.50      8.05 o
   4  19   3        1.23      -10.88     10.88 o
  -4  20   3        6.31       -6.62     11.97 o
  -3  20   3        0.19        7.24     10.05 o
  -2  20   3        4.17       -1.34      6.92 o
  -1  20   3       16.38       12.00      5.95 o
   0  20   3        9.33        7.27      5.69 o
   1  20   3       21.04       19.64      6.09 o
   2  20   3        9.88        0.99      7.01 o
   3  20   3        9.76        8.35     10.98 o
   4  20   3        7.26       -8.82     16.73 o
  -4  21   3       12.90        5.41     12.87 o
  -3  21   3        2.09       -8.48     10.13 o
  -2  21   3        5.64        6.11      7.19 o
  -1  21   3        2.37        1.63      6.61 o
   0  21   3       24.22       32.79      6.28 o
   1  21   3       28.35       28.96      7.00 o
   2  21   3        1.34        9.81      9.31 o
   3  21   3        5.91       -7.77     11.56 o
   4  21   3        4.84       19.05     20.34 o
  -4  22   3        2.23      -13.25     13.25 o
  -3  22   3        0.08        4.63     10.59 o
  -2  22   3        7.95       -8.14      9.61 o
  -1  22   3        0.59       -6.98      6.98 o
   0  22   3        7.61       -0.38      6.50 o
   1  22   3        2.80       -1.10      7.78 o
   2  22   3        1.54       -9.53      9.53 o
   3  22   3       20.11       -4.85     13.40 o
  -3  23   3       11.29       -3.65     12.48 o
  -2  23   3        0.01      -10.24     10.24 o
  -1  23   3        1.75       -8.99      9.13 o
   0  23   3       19.05        7.19      9.87 o
   1  23   3        1.81        1.98      8.96 o
   2  23   3       32.29       15.22     11.69 o
   3  23   3       19.79       37.27     16.45 o
  -3  24   3        7.35       -8.01     16.12 o
  -2  24   3        0.09        9.29     12.22 o
  -1  24   3       43.01       46.31     11.69 o
   0  24   3        0.26       -8.68     10.44 o
   1  24   3        0.40        0.21     13.74 o
   2  24   3        2.07      -12.15     16.57 o
  -2  25   3       10.11       -5.24     12.88 o
  -1  25   3        8.69      -11.25     12.08 o
   0  25   3        0.10      -11.84     11.84 o
   1  25   3        2.72       -8.18     11.86 o
   2  25   3        8.65       -0.34     13.52 o
  -1  26   3        8.89        9.12     13.31 o
   0  26   3        8.09       -7.00     13.01 o
   1  26   3       11.33      -14.46     16.57 o
  -6   0   4        0.25        2.81     17.04 o
  -4   0   4        1.33       -0.31      4.72 o
  -2   0   4    12033.74    12061.61    155.55 o
   0   0   4     8119.54     8317.43    110.79 o
   2   0   4     1495.57     1550.34     37.14 o
   4   0   4       64.91       85.85     11.46 o
   6   0   4       45.08       37.80     30.17 o
  -7   1   4       19.51       43.42     25.13 o
  -6   1   4        3.14       10.52      9.87 o
  -5   1   4       26.98       32.70      4.74 o
  -4   1   4        2.31       -2.05      3.29 o
  -3   1   4     3074.01     2919.13     33.56 o
  -2   1   4     1230.63     1285.40     14.02 o
  -1   1   4     1611.23     1454.92     14.17 o
   0   1   4     1174.16     1251.21     12.17 o
   1   1   4     1619.89     1625.70     25.44 o
   2   1   4       34.77       42.60      4.12 o
   3   1   4      172.40      177.70      6.51 o
   4   1   4       91.02       92.48     10.29 o
   5   1   4        0.36       -7.69      8.66 o
   6   1   4        7.03       14.51     11.51 o
  -7   2   4       30.17       61.08     22.07 o
  -6   2   4        0.04        6.72      9.15 o
  -5   2   4        9.86       15.93      4.19 o
  -4   2   4        6.86        7.68      3.15 o
  -3   2   4      651.64      615.84      8.17 o
  -2   2   4       30.62       50.83      2.34 o
  -1   2   4      151.44      117.89      2.44 o
   0   2   4     4054.17     4125.95     39.26 o
   1   2   4      483.12      489.50      6.77 o
   2   2   4      172.22      164.44      4.87 o
   3   2   4       85.22      101.81      5.32 o
   4   2   4        7.62       -3.50      5.52 o
   5   2   4       29.98       25.25     10.84 o
   6   2   4       41.31       56.75     12.61 o
  -7   3   4        0.73       25.88     19.79 o
  -6   3   4       31.96       43.18      9.36 o
  -5   3   4       92.29      100.86      5.02 o
  -4   3   4       47.17       39.13      3.26 o
  -3   3   4      120.67      117.16      3.22 o
  -2   3   4      603.98      623.03      7.51 o
  -1   3   4      592.48      546.09      6.03 o
   0   3   4      188.19      221.16      3.05 o
   1   3   4      595.90      618.96      8.07 o
   2   3   4      513.01      526.00      9.28 o
   3   3   4      489.01      389.66      9.13 o
   4   3   4       61.30       63.40      7.66 o
   5   3   4        0.17        9.04      9.12 o
   6   3   4       24.05       31.73     11.63 o
  -6   4   4       39.50       51.87      9.89 o
  -5   4   4        4.09       17.33      4.55 o
  -4   4   4       92.87      102.06      3.88 o
  -3   4   4      382.91      380.26      5.98 o
  -2   4   4       33.91       40.78      1.99 o
  -1   4   4       15.93       19.37      1.45 o
   0   4   4      435.98      437.50      4.95 o
   1   4   4     3609.97     3663.25     41.84 o
   2   4   4       41.49       54.48      3.40 o
   3   4   4      609.62      572.06     11.96 o
   4   4   4        4.01        4.68      5.16 o
   5   4   4      100.47       89.72     10.34 o
   6   4   4        0.52       -7.41     11.23 o
  -6   5   4       47.65       65.03      9.30 o
  -5   5   4        1.97       -1.54      3.73 o
  -4   5   4      125.87      142.07      4.12 o
  -3   5   4        9.97        9.56      2.58 o
  -2   5   4      153.54      169.83      3.20 o
  -1   5   4        5.58        5.47      1.59 o
   0   5   4      223.95      235.84      3.32 o
   1   5   4     1023.42     1010.11     11.70 o
   2   5   4      233.25      235.36      6.08 o
   3   5   4       78.26       89.15      5.05 o
   4   5   4      387.69      340.70     10.50 o
   5   5   4      146.05      148.16     11.61 o
   6   5   4       16.16       23.02     12.01 o
  -6   6   4        6.92        3.04      9.29 o
  -5   6   4        9.56       25.01      4.35 o
  -4   6   4      110.63      116.72      3.75 o
  -3   6   4       14.85       15.60      2.52 o
  -2   6   4       34.13       44.98      2.23 o
  -1   6   4     1559.14     1523.49     18.32 o
   0   6   4     2628.23     2742.71     28.62 o
   1   6   4      376.71      398.60      5.88 o
   2   6   4        0.10       -0.39      2.56 o
   3   6   4      147.82      153.15      6.33 o
   4   6   4       39.90       41.82      5.85 o
   5   6   4        0.03       11.26      9.57 o
   6   6   4        8.43        5.17     12.70 o
  -6   7   4        0.19        9.51     11.82 o
  -5   7   4       42.46       47.45      4.14 o
  -4   7   4       14.74       10.24      3.25 o
  -3   7   4      218.51      203.40      4.11 o
  -2   7   4       93.93       92.62      3.21 o
  -1   7   4      810.35      797.72     10.55 o
   0   7   4      604.82      684.67      8.07 o
   1   7   4      369.02      358.35      6.00 o
   2   7   4      206.29      217.63      4.93 o
   3   7   4      114.59      114.40      4.49 o
   4   7   4        2.92        3.28      5.48 o
   5   7   4       12.15        9.37     10.16 o
   6   7   4        0.12        8.87     12.57 o
  -6   8   4        3.31       20.66     11.78 o
  -5   8   4       98.01      102.29      4.98 o
  -4   8   4       31.27       25.61      3.69 o
  -3   8   4       60.21       57.54      3.13 o
  -2   8   4      237.83      220.82      4.91 o
  -1   8   4       15.59        9.68      2.26 o
   0   8   4     2319.79     2372.97     25.66 o
   1   8   4      181.32      189.17      3.77 o
   2   8   4      147.82      160.69      4.15 o
   3   8   4        3.68        1.80      3.61 o
   4   8   4      242.92      228.26      8.22 o
   5   8   4       69.07       92.06     11.32 o
   6   8   4        3.96       -7.72     12.56 o
  -6   9   4        0.10       10.14     15.72 o
  -5   9   4      108.02      108.44      6.67 o
  -4   9   4       60.86       65.12      4.28 o
  -3   9   4       43.50       54.04      3.59 o
  -2   9   4      203.09      196.56      4.81 o
  -1   9   4      450.66      440.24      7.22 o
   0   9   4     1416.01     1477.10     17.36 o
   1   9   4      472.77      481.49      8.43 o
   2   9   4      158.75      164.85      4.39 o
   3   9   4       26.68       30.81      3.89 o
   4   9   4        0.34        3.55      5.60 o
   5   9   4       68.77       93.77      9.89 o
   6   9   4        0.14        6.78     13.47 o
  -6  10   4        0.24       -6.78     11.87 o
  -5  10   4        7.36        3.46      5.56 o
  -4  10   4      338.37      318.10      6.95 o
  -3  10   4        5.08        4.35      3.54 o
  -2  10   4      325.91      314.63      6.17 o
  -1  10   4      877.91      831.97     11.95 o
   0  10   4       77.71       92.86      3.27 o
   1  10   4        0.20        0.97      2.14 o
   2  10   4      116.18      140.23      4.74 o
   3  10   4      155.30      182.41      6.31 o
   4  10   4       39.42       50.74      6.20 o
   5  10   4        2.28        8.54     10.18 o
   6  10   4       12.00       55.87     14.26 o
  -6  11   4        6.76       11.99     12.43 o
  -5  11   4        6.59        2.99      5.70 o
  -4  11   4       68.63       74.50      4.96 o
  -3  11   4        1.08       -3.73      3.73 o
  -2  11   4      197.86      199.09      5.25 o
  -1  11   4      218.33      221.12      5.22 o
   0  11   4      224.45      211.95      4.93 o
   1  11   4     2313.13     2257.55     26.72 o
   2  11   4      108.15      133.10      4.32 o
   3  11   4      145.25      164.87      5.59 o
   4  11   4       25.67       21.76      6.31 o
   5  11   4       10.72       16.28      9.87 o
   6  11   4       51.63       60.07     15.77 o
  -6  12   4        1.70        4.22     12.65 o
  -5  12   4        6.55       13.22      7.31 o
  -4  12   4       24.62       24.42      4.84 o
  -3  12   4       89.72       95.65      4.80 o
  -2  12   4      486.04      453.27      8.07 o
  -1  12   4      710.73      711.84     10.40 o
   0  12   4       81.80       82.28      4.25 o
   1  12   4      119.86      124.17      3.64 o
   2  12   4       67.72       89.66      4.26 o
   3  12   4        0.06        8.29      4.20 o
   4  12   4        0.41        3.54      6.64 o
   5  12   4       17.14       22.80     11.53 o
   6  12   4        6.64       35.01     21.29 o
  -6  13   4        0.02        1.55     14.19 o
  -5  13   4        8.87        2.24      8.87 o
  -4  13   4        6.47       -3.15      5.19 o
  -3  13   4        0.46        0.86      4.19 o
  -2  13   4       28.61       23.15      3.92 o
  -1  13   4       68.52       75.32      3.94 o
   0  13   4       37.39       46.83      3.50 o
   1  13   4        2.01        4.26      2.97 o
   2  13   4      340.18      344.57      6.62 o
   3  13   4        7.98        6.02      4.46 o
   4  13   4       17.59       21.65      6.94 o
   5  13   4       14.13       -2.41     10.36 o
  -6  14   4        0.22        9.22     16.90 o
  -5  14   4        8.00        1.71     10.51 o
  -4  14   4        6.75        2.33      5.43 o
  -3  14   4      420.02      379.17      8.42 o
  -2  14   4      222.85      223.30      6.14 o
  -1  14   4       24.57       28.23      3.70 o
   0  14   4      136.08      142.67      4.78 o
   1  14   4      161.25      168.18      4.82 o
   2  14   4      441.63      429.10      7.91 o
   3  14   4       50.22       63.51      5.00 o
   4  14   4        0.18        7.16      7.41 o
   5  14   4        1.61        8.90     13.22 o
  -5  15   4        1.74       -4.59     12.96 o
  -4  15   4        1.22       -6.03      6.03 o
  -3  15   4        7.02       11.23      5.07 o
  -2  15   4      272.84      276.71      6.81 o
  -1  15   4      103.94      115.20      4.75 o
   0  15   4       92.96       99.49      4.60 o
   1  15   4        9.38        6.37      3.72 o
   2  15   4       32.72       41.00      4.09 o
   3  15   4      129.77      133.71      6.25 o
   4  15   4        6.57       12.12      7.27 o
   5  15   4        2.85        2.20     14.18 o
  -5  16   4       11.42       12.68     11.57 o
  -4  16   4        1.28       -1.30      7.74 o
  -3  16   4       67.62       64.24      5.66 o
  -2  16   4       37.78       40.81      4.73 o
  -1  16   4        1.38        1.71      4.03 o
   0  16   4        3.92        1.03      4.00 o
   1  16   4      109.27      129.44      4.99 o
   2  16   4       42.56       54.57      4.40 o
   3  16   4       61.04       69.83      5.90 o
   4  16   4        9.85       24.97      8.85 o
   5  16   4        0.01      -12.69     12.69 o
  -5  17   4        3.63       14.24     12.31 o
  -4  17   4        0.00       -4.78      8.63 o
  -3  17   4        6.94        0.80      5.90 o
  -2  17   4      200.57      197.27      6.45 o
  -1  17   4       94.58       92.48      5.03 o
   0  17   4       28.78       29.51      4.39 o
   1  17   4      127.21      126.37      5.19 o
   2  17   4       97.37      107.69      7.10 o
   3  17   4       27.40       31.57      6.27 o
   4  17   4        8.75       17.12      9.44 o
   5  17   4        5.51        8.61     15.00 o
  -5  18   4        2.33       -9.56     13.85 o
  -4  18   4       54.93       41.25      9.67 o
  -3  18   4        0.74       -6.31      6.31 o
  -2  18   4       45.02       33.78      5.30 o
  -1  18   4       20.49       14.85      4.88 o
   0  18   4       24.16       25.55      4.61 o
   1  18   4       62.85       67.02      4.88 o
   2  18   4      124.35      150.57      7.15 o
   3  18   4        2.31        1.60      7.31 o
   4  18   4        1.79       -0.25     11.19 o
  -4  19   4        1.10       -3.78      9.60 o
  -3  19   4       32.89       30.45      8.28 o
  -2  19   4        1.26        4.70      5.70 o
  -1  19   4       57.65       46.67      5.92 o
   0  19   4        0.16       -3.81      4.76 o
   1  19   4       15.72       15.46      4.78 o
   2  19   4        0.00       -6.49      6.49 o
   3  19   4        1.90        2.08     10.87 o
   4  19   4        5.68        4.44     12.36 o
  -4  20   4        2.24       -8.68     10.10 o
  -3  20   4       25.17       12.02      8.58 o
  -2  20   4        0.50       -3.24      7.86 o
  -1  20   4      110.74      123.03      6.94 o
   0  20   4        8.08       15.44      5.71 o
   1  20   4        0.42        3.99      6.17 o
   2  20   4        0.01       -6.98      6.98 o
   3  20   4        4.99      -12.27     12.27 o
   4  20   4        0.03        3.60     13.17 o
  -4  21   4        0.01      -10.69     10.69 o
  -3  21   4        1.33       -7.94     10.37 o
  -2  21   4        3.92        9.00      7.95 o
  -1  21   4        1.53        0.19      6.36 o
   0  21   4       96.75      112.62      7.71 o
   1  21   4        3.75        6.53      7.03 o
   2  21   4        3.26        0.88     10.58 o
   3  21   4        1.97       -0.89     12.58 o
   4  21   4        4.11        8.15     15.06 o
  -3  22   4        8.86       -0.69     11.26 o
  -2  22   4        2.83       -0.62      8.89 o
  -1  22   4        0.06       -7.22      7.22 o
   0  22   4       13.74       12.10      7.26 o
   1  22   4        5.87        7.45      8.75 o
   2  22   4        4.69       -1.82     11.44 o
   3  22   4        1.73        4.47     14.51 o
  -3  23   4        0.77      -14.04     18.08 o
  -2  23   4        0.42        9.25     15.39 o
  -1  23   4       57.63       46.14     10.06 o
   0  23   4        1.05       -8.61      8.61 o
   1  23   4        3.29        1.79     10.02 o
   2  23   4        4.14        1.50     12.09 o
   3  23   4        2.40      -14.81     14.81 o
  -2  24   4        8.78       13.67     12.15 o
  -1  24   4       14.40        6.30     11.95 o
   0  24   4        6.70       -7.14     10.48 o
   1  24   4        2.42       -6.37     11.58 o
   2  24   4        5.38      -12.63     12.63 o
  -2  25   4       10.40        7.08     13.16 o
  -1  25   4        0.66      -12.14     12.14 o
   0  25   4        0.11        3.55     12.52 o
   1  25   4        1.86      -14.11     14.11 o
   2  25   4        0.00       10.82     13.69 o
  -1  26   4        0.98        3.92     15.98 o
   0  26   4        0.88      -13.06     13.06 o
  -7   0   5        5.16       53.08     31.88 o
  -5   0   5       10.38        9.23      7.15 o
  -3   0   5     4139.75     3848.43     60.12 o
  -1   0   5        1.00       -0.02      1.86 o
   1   0   5      150.88      167.14      5.68 o
   3   0   5      704.95      681.44     21.48 o
   5   0   5      136.68      130.39     24.34 o
  -7   1   5       34.10       55.55     24.26 o
  -6   1   5        0.13       10.07      8.54 o
  -5   1   5        7.27        1.53      4.35 o
  -4   1   5        2.04       -2.82      3.35 o
  -3   1   5       16.48       19.37      2.73 o
  -2   1   5     1281.32     1288.76     14.97 o
  -1   1   5     1599.60     1509.29     15.40 o
   0   1   5      844.66      833.42      8.32 o
   1   1   5       26.10       34.55      2.47 o
   2   1   5      420.69      448.45      9.59 o
   3   1   5      268.26      248.36      8.00 o
   4   1   5        2.85        4.16      7.29 o
   5   1   5       29.53       38.36      9.66 o
   6   1   5        1.02        3.68     11.49 o
  -6   2   5        0.12        1.15      8.72 o
  -5   2   5       23.84       31.64      4.78 o
  -4   2   5       35.59       27.98      3.36 o
  -3   2   5     1267.66     1178.44     14.71 o
  -2   2   5      375.03      377.46      5.49 o
  -1   2   5     1003.65      941.58     10.38 o
   0   2   5       90.52       92.29      2.05 o
   1   2   5     1018.88     1045.34     14.01 o
   2   2   5       99.43      105.06      5.01 o
   3   2   5      130.16      152.91     11.24 o
   4   2   5        3.78       -5.70      5.70 o
   5   2   5       51.52       52.52      9.48 o
   6   2   5        5.11       -7.62     11.63 o
  -6   3   5        0.65        9.83      9.38 o
  -5   3   5       16.98       21.72      4.45 o
  -4   3   5       47.48       44.87      3.48 o
  -3   3   5      115.50      121.53      3.60 o
  -2   3   5        0.33       -1.12      2.01 o
  -1   3   5      295.14      299.59      4.48 o
   0   3   5     2520.76     2549.61     25.23 o
   1   3   5       14.54       18.19      1.67 o
   2   3   5      205.65      209.28      5.68 o
   3   3   5      120.05      140.53      9.19 o
   4   3   5        0.91       -6.34      6.34 o
   5   3   5       45.58       61.50      9.74 o
   6   3   5        1.81       -2.05     11.30 o
  -6   4   5       18.24       21.56      8.71 o
  -5   4   5       91.27       99.97      5.13 o
  -4   4   5       14.68       12.35      3.64 o
  -3   4   5        8.91       22.22      2.78 o
  -2   4   5        0.16       -1.99      1.99 o
  -1   4   5      417.13      378.83      4.96 o
   0   4   5       32.24       22.81      1.67 o
   1   4   5      400.41      383.91      5.43 o
   2   4   5      354.77      355.59      7.70 o
   3   4   5        0.57        1.18      4.42 o
   4   4   5        0.01        7.72      6.40 o
   5   4   5       13.99        4.32      9.58 o
   6   4   5        0.49       20.81     11.70 o
  -6   5   5        0.04        7.03      8.81 o
  -5   5   5       28.39       42.05      4.74 o
  -4   5   5      293.84      275.70      5.73 o
  -3   5   5       23.14       29.31      2.85 o
  -2   5   5       89.15      104.71      2.93 o
  -1   5   5      483.85      444.94      5.83 o
   0   5   5      555.25      695.06      7.88 o
   1   5   5       90.99      116.27      2.78 o
   2   5   5       22.59       25.47      3.00 o
   3   5   5        5.39       22.93      4.36 o
   4   5   5       34.99       31.77      5.90 o
   5   5   5       31.53       20.72      9.69 o
   6   5   5        0.45       17.38     12.18 o
  -6   6   5        0.50        9.06      9.71 o
  -5   6   5        4.50       17.40      4.10 o
  -4   6   5       52.13       54.72      3.44 o
  -3   6   5      258.96      260.47      4.67 o
  -2   6   5      100.90      105.48      3.22 o
  -1   6   5        3.92        4.90      2.03 o
   0   6   5     5493.54     5885.03     66.93 o
   1   6   5      214.97      243.07      4.75 o
   2   6   5       24.37       27.57      3.00 o
   3   6   5        0.04       11.03      4.61 o
   4   6   5        1.22        2.32      5.82 o
   5   6   5       11.29       22.04     10.04 o
   6   6   5       22.61       20.17     12.50 o
  -6   7   5        3.76        2.64     11.83 o
  -5   7   5        1.38        8.68      4.13 o
  -4   7   5      194.03      188.93      4.76 o
  -3   7   5      503.47      460.77      6.81 o
  -2   7   5       48.91       43.50      2.85 o
  -1   7   5        4.45        5.50      2.14 o
   0   7   5     1167.75     1295.19     14.85 o
   1   7   5       42.72       52.30      2.81 o
   2   7   5       91.96      102.36      4.13 o
   3   7   5       45.32       52.35      5.25 o
   4   7   5        3.11        7.52      6.10 o
   5   7   5       60.64       64.95     11.12 o
   6   7   5        0.24        4.02     12.68 o
  -6   8   5        3.91        7.89     11.70 o
  -5   8   5       16.26       15.25      4.60 o
  -4   8   5       42.20       41.65      3.53 o
  -3   8   5       13.78       12.15      3.30 o
  -2   8   5       40.29       41.73      2.97 o
  -1   8   5      108.08      111.78      3.48 o
   0   8   5     1613.63     1684.62     19.67 o
   1   8   5     1159.22     1214.75     13.62 o
   2   8   5       20.21       15.76      2.72 o
   3   8   5       78.81       90.93      4.68 o
   4   8   5      124.64      133.54     10.22 o
   5   8   5       68.33      110.67     15.30 o
   6   8   5        0.46        9.00     12.85 o
  -6   9   5        6.57        1.20     12.20 o
  -5   9   5       11.74       12.22      5.10 o
  -4   9   5       80.25       68.89      4.34 o
  -3   9   5        3.18        0.39      3.37 o
  -2   9   5        7.71        8.86      2.98 o
  -1   9   5      231.39      225.82      4.90 o
   0   9   5     4231.48     4424.31     49.86 o
   1   9   5       29.91       27.14      2.36 o
   2   9   5        0.56       -0.42      2.82 o
   3   9   5        9.54       16.14      4.18 o
   4   9   5       17.29        9.00      7.57 o
   5   9   5       29.80       37.81     13.41 o
   6   9   5       25.19       52.50     14.22 o
  -6  10   5        6.68      -14.07     14.07 o
  -5  10   5       97.50      103.90      6.48 o
  -4  10   5       80.59       77.10      5.05 o
  -3  10   5       54.29       63.62      4.15 o
  -2  10   5        0.11       -0.10      3.19 o
  -1  10   5      344.06      347.73      6.27 o
   0  10   5      202.86      196.87      4.67 o
   1  10   5      353.77      343.03      5.57 o
   2  10   5       21.83       30.21      3.44 o
   3  10   5       92.97      109.87      5.63 o
   4  10   5       50.16       48.42      8.72 o
   5  10   5        0.45        1.56      9.72 o
   6  10   5       30.02       61.75     14.78 o
  -6  11   5        0.09      -12.19     12.53 o
  -5  11   5       35.54       38.87      6.97 o
  -4  11   5       12.98       -1.76      5.18 o
  -3  11   5      370.09      341.15      7.02 o
  -2  11   5       15.38       15.09      3.57 o
  -1  11   5      216.68      215.35      5.39 o
   0  11   5        5.95       13.32      2.57 o
   1  11   5      557.92      573.55      8.33 o
   2  11   5        1.84        4.02      3.47 o
   3  11   5       16.33       17.57      5.36 o
   4  11   5       39.10       45.09      7.24 o
   5  11   5        9.80       28.14     10.72 o
   6  11   5       51.20       71.41     17.78 o
  -6  12   5        0.32       14.95     15.13 o
  -5  12   5        3.94        4.20      7.78 o
  -4  12   5       18.36       14.82      4.96 o
  -3  12   5      606.37      577.15      9.93 o
  -2  12   5       12.15       16.55      3.80 o
  -1  12   5       20.51       22.68      3.43 o
   0  12   5      261.68      289.54      5.81 o
   1  12   5      144.37      148.84      4.26 o
   2  12   5        2.23        5.91      3.73 o
   3  12   5      122.84      148.54      6.68 o
   4  12   5      168.33      174.12      9.19 o
   5  12   5       15.02       20.79     10.82 o
  -6  13   5        0.00        7.95     15.78 o
  -5  13   5        0.05       -8.52      8.52 o
  -4  13   5       79.62       72.39      5.69 o
  -3  13   5      365.78      331.74      8.28 o
  -2  13   5       38.30       42.20      4.40 o
  -1  13   5        7.35        8.90      3.59 o
   0  13   5       15.49        8.04      3.30 o
   1  13   5       31.03       28.16      3.18 o
   2  13   5      197.03      197.59      6.12 o
   3  13   5       85.60       95.38      6.30 o
   4  13   5       23.47       18.94      7.63 o
   5  13   5        2.23       -1.92     12.43 o
  -5  14   5        6.07       -8.84      8.84 o
  -4  14   5       12.98       10.73      5.85 o
  -3  14   5       22.27       22.19      4.67 o
  -2  14   5       75.33       81.33      4.81 o
  -1  14   5       11.19       18.30      3.90 o
   0  14   5        4.99        2.65      3.50 o
   1  14   5       79.92       86.17      4.11 o
   2  14   5      226.29      214.98      5.98 o
   3  14   5       11.68        1.99      5.84 o
   4  14   5        3.09       -7.63      7.87 o
   5  14   5        1.90       18.53     12.95 o
  -5  15   5        4.00       -1.66      9.95 o
  -4  15   5        0.71       -3.27      6.31 o
  -3  15   5        1.25       -5.11      5.11 o
  -2  15   5       32.14       38.52      4.63 o
  -1  15   5        8.81       13.04      4.08 o
   0  15   5       31.87       42.20      4.07 o
   1  15   5       16.19       20.50      3.56 o
   2  15   5       12.73       15.87      4.35 o
   3  15   5        0.02       -0.02      5.79 o
   4  15   5       15.90       17.18      8.24 o
   5  15   5        0.45      -11.42     16.65 o
  -5  16   5       13.07        5.90     12.24 o
  -4  16   5       23.22        4.98      7.98 o
  -3  16   5        4.22       -4.98      5.81 o
  -2  16   5        0.48       -4.41      4.41 o
  -1  16   5       41.98       37.19      4.58 o
   0  16   5       40.04       37.00      4.23 o
   1  16   5       36.06       38.49      4.18 o
   2  16   5      123.82      138.91      7.05 o
   3  16   5      106.14      109.00      7.01 o
   4  16   5        5.25       14.19      9.23 o
   5  16   5        0.82       20.11     22.93 o
  -5  17   5        5.84        0.91     12.59 o
  -4  17   5        2.41        0.32      8.01 o
  -3  17   5        1.02       -6.16      6.16 o
  -2  17   5        2.81        5.31      4.78 o
  -1  17   5       44.69       33.61      4.69 o
   0  17   5        6.40        1.70      4.24 o
   1  17   5       20.39       12.00      4.21 o
   2  17   5        7.59        4.60      5.30 o
   3  17   5       31.52       26.71      6.82 o
   4  17   5        2.44       10.43     10.83 o
   5  17   5        0.92       26.80     14.97 o
  -5  18   5        6.06        1.77     13.38 o
  -4  18   5       33.53       36.77      9.36 o
  -3  18   5       10.38        0.18      6.74 o
  -2  18   5       34.72       39.02      5.74 o
  -1  18   5       10.94        5.49      4.79 o
   0  18   5        0.30       -4.56      4.56 o
   1  18   5       31.35       23.77      4.81 o
   2  18   5        7.19       -4.89      5.53 o
   3  18   5       20.24       17.09      8.70 o
   4  18   5       15.92       26.28     12.46 o
  -4  19   5        2.63       -6.49      9.62 o
  -3  19   5        2.11       -2.72      8.08 o
  -2  19   5       13.68        4.55      5.81 o
  -1  19   5       58.38       67.51      6.25 o
   0  19   5        1.19       -5.07      6.83 o
   1  19   5        0.67       -5.50      5.50 o
   2  19   5       25.98       19.12      7.55 o
   3  19   5        6.26       11.90      9.82 o
   4  19   5        0.42      -12.61     12.61 o
  -4  20   5        4.18      -10.06     10.06 o
  -3  20   5        2.96       -4.24      8.46 o
  -2  20   5        8.12       -2.15      6.75 o
  -1  20   5        0.63        0.37      6.05 o
   0  20   5        0.00       -5.98      5.98 o
   1  20   5        5.35        7.02      6.78 o
   2  20   5        0.68        0.70      9.09 o
   3  20   5        1.41      -15.07     15.07 o
   4  20   5        0.55       -3.60     13.53 o
  -4  21   5       12.30       -2.86     10.81 o
  -3  21   5        5.14       -9.07      9.07 o
  -2  21   5        6.87       -8.46      8.46 o
  -1  21   5       21.42       21.02      6.65 o
   0  21   5       52.02       64.81      9.98 o
   1  21   5        0.03        0.45      7.57 o
   2  21   5       15.73       26.44     11.12 o
   3  21   5        0.48       -4.80     13.28 o
  -3  22   5        0.12      -10.70     10.70 o
  -2  22   5        9.15        6.66      9.83 o
  -1  22   5        9.24        0.47      7.81 o
   0  22   5        0.90        0.30      7.88 o
   1  22   5        5.73      -10.66     10.66 o
   2  22   5        3.63      -11.54     11.54 o
   3  22   5        2.02       -3.06     16.49 o
  -3  23   5        0.09       -2.61     11.62 o
  -2  23   5        1.50        1.21     14.76 o
  -1  23   5       43.31       38.13     10.22 o
   0  23   5        0.16      -13.02     13.02 o
   1  23   5        1.56      -12.32     12.32 o
   2  23   5        0.46      -12.49     12.49 o
   3  23   5        1.13       -2.13     23.28 o
  -2  24   5       10.15       12.36     16.78 o
  -1  24   5       12.25        0.55     11.94 o
   0  24   5        0.24      -11.48     11.48 o
   1  24   5       21.63        6.07     12.20 o
   2  24   5        3.20       -5.16     13.30 o
  -1  25   5        1.34       -6.60     12.73 o
   0  25   5        0.74      -12.09     12.09 o
   1  25   5        3.33      -12.71     12.71 o
  -6   0   6      227.73      262.56     13.02 o
  -4   0   6        8.45       -1.31      5.67 o
  -2   0   6        1.50        4.65      3.43 o
   0   0   6       14.38       18.92      1.97 o
   2   0   6     1182.05     1159.88     33.40 o
   4   0   6      134.31      135.84     13.74 o
   6   0   6        0.76      -10.79     15.95 o
  -6   1   6        2.86       19.32      7.87 o
  -5   1   6       10.72       10.79      4.59 o
  -4   1   6      104.72      108.84      4.28 o
  -3   1   6       86.86      103.15      3.39 o
  -2   1   6       95.78       99.33      3.07 o
  -1   1   6        3.98        4.42      1.70 o
   0   1   6      140.47      131.12      2.41 o
   1   1   6       37.45       49.28      1.89 o
   2   1   6      156.19      144.36      5.61 o
   3   1   6        3.38        7.87      4.80 o
   4   1   6       90.04       89.38      8.86 o
   5   1   6        5.59       -3.80      9.10 o
   6   1   6        1.71       -7.42     11.67 o
  -6   2   6        2.26       17.43      7.59 o
  -5   2   6        1.83        4.11      4.54 o
  -4   2   6        0.71       -3.26      3.26 o
  -3   2   6      289.66      260.39      5.35 o
  -2   2   6       30.44       35.55      2.61 o
  -1   2   6        0.05       -1.84      1.84 o
   0   2   6       12.99       11.15      1.67 o
   1   2   6      225.82      244.12      4.02 o
   2   2   6      190.55      211.98      6.28 o
   3   2   6      179.27      168.64     10.89 o
   4   2   6       17.66       13.74      7.64 o
   5   2   6       10.40       11.47      9.79 o
   6   2   6        0.14       12.29     12.04 o
  -6   3   6       18.68       10.64      9.14 o
  -5   3   6       24.13       37.62      4.78 o
  -4   3   6       11.87        8.41      3.56 o
  -3   3   6       30.92       27.88      3.17 o
  -2   3   6      175.25      173.59      4.27 o
  -1   3   6      921.85      879.92     11.52 o
   0   3   6     2811.98     2820.49     27.17 o
   1   3   6      208.50      199.63      3.45 o
   2   3   6      360.28      358.32      7.78 o
   3   3   6       24.14       25.13      5.42 o
   4   3   6       60.86       58.02      8.73 o
   5   3   6       22.21       25.64      9.40 o
   6   3   6        4.68       -7.16     12.18 o
  -6   4   6        0.11       10.89      8.24 o
  -5   4   6       20.80        9.58      4.91 o
  -4   4   6        0.92       -1.03      3.71 o
  -3   4   6       80.77       83.24      3.81 o
  -2   4   6        1.97        1.51      2.38 o
  -1   4   6      376.54      374.98      5.09 o
   0   4   6     3856.61     3952.37     42.24 o
   1   4   6      503.44      505.46      7.13 o
   2   4   6      112.99      124.31      4.87 o
   3   4   6       32.04       29.37      4.91 o
   4   4   6       16.48       20.86      6.54 o
   5   4   6       65.67       56.21     10.52 o
   6   4   6        9.55       20.20     12.78 o
  -6   5   6        0.37        5.31      7.05 o
  -5   5   6       51.03       65.03      5.12 o
  -4   5   6      131.33      123.77      4.81 o
  -3   5   6      816.81      771.18     11.21 o
  -2   5   6       40.58       44.39      2.59 o
  -1   5   6      989.73      923.00     11.14 o
   0   5   6        0.40        5.99      1.85 o
   1   5   6     1785.36     1766.76     21.32 o
   2   5   6        9.51        7.38      3.15 o
   3   5   6       67.88       85.91      5.37 o
   4   5   6       27.95       26.05      6.94 o
   5   5   6       75.66       95.99     11.27 o
   6   5   6        0.13       19.16     12.24 o
  -6   6   6        0.08       10.63      8.06 o
  -5   6   6      119.19      135.38      5.19 o
  -4   6   6        0.28       -3.34      3.34 o
  -3   6   6      980.22      880.17     10.91 o
  -2   6   6       44.48       37.31      2.69 o
  -1   6   6      104.25      101.36      3.14 o
   0   6   6      268.38      277.86      4.48 o
   1   6   6     1457.75     1479.49     17.86 o
   2   6   6       72.48       90.29      4.25 o
   3   6   6       32.32       41.33      5.75 o
   4   6   6        6.37       10.05      7.12 o
   5   6   6       74.76       72.31     11.10 o
   6   6   6       15.62       23.50     12.93 o
  -6   7   6        1.06        3.58     11.13 o
  -5   7   6       88.37       90.41      5.33 o
  -4   7   6      747.48      679.26      9.06 o
  -3   7   6      129.91      127.26      3.92 o
  -2   7   6       23.09       26.22      3.28 o
  -1   7   6      132.58      126.97      3.69 o
   0   7   6      104.50      126.71      3.60 o
   1   7   6     1434.23     1501.67     20.09 o
   2   7   6      473.41      471.70      9.15 o
   3   7   6        4.56        6.01      4.96 o
   4   7   6        4.89       -7.26      7.26 o
   5   7   6       12.44       31.48     13.99 o
   6   7   6        2.60       -1.09     13.05 o
  -6   8   6        0.06        2.56     11.00 o
  -5   8   6       33.07       32.21      4.85 o
  -4   8   6      193.37      205.57      5.27 o
  -3   8   6       27.21       31.44      3.54 o
  -2   8   6       11.37       12.60      3.02 o
  -1   8   6       12.61       11.88      2.60 o
   0   8   6      107.94       99.48      3.20 o
   1   8   6     2976.63     3062.72     33.89 o
   2   8   6       41.75       45.96      3.64 o
   3   8   6        0.49       15.33      5.24 o
   4   8   6        0.01        7.15      7.43 o
   5   8   6       68.30      104.77     12.22 o
   6   8   6        9.95       13.32     13.74 o
  -6   9   6        5.38       -1.32     11.30 o
  -5   9   6        3.97        5.52      5.50 o
  -4   9   6       59.84       65.33      4.75 o
  -3   9   6       81.43       99.22      4.51 o
  -2   9   6       24.56       20.76      3.25 o
  -1   9   6      728.32      666.49      9.74 o
   0   9   6       76.20      101.37      3.29 o
   1   9   6      294.60      311.93      5.14 o
   2   9   6       77.32       88.01      3.78 o
   3   9   6       13.17       11.43      4.68 o
   4   9   6        0.03       -1.38      8.29 o
   5   9   6      229.48      215.52     14.66 o
   6   9   6        9.67       17.60     14.10 o
  -6  10   6        4.43       15.30     17.94 o
  -5  10   6       23.24       12.17      6.01 o
  -4  10   6       60.97       49.08      4.95 o
  -3  10   6       47.28       53.09      4.30 o
  -2  10   6      304.75      291.89      6.07 o
  -1  10   6      188.26      188.67      4.88 o
   0  10   6      685.98      708.73      9.47 o
   1  10   6       59.00       58.68      3.19 o
   2  10   6      791.38      833.44     15.10 o
   3  10   6        3.39        6.34      4.81 o
   4  10   6       40.65       33.24      7.61 o
   5  10   6       17.29       17.61     11.81 o
   6  10   6        0.25       -4.16     14.15 o
  -6  11   6        0.68       -0.42     14.04 o
  -5  11   6        5.27        3.38      6.82 o
  -4  11   6        4.51        9.05      4.85 o
  -3  11   6       19.00       25.72      4.11 o
  -2  11   6       12.14        5.30      3.56 o
  -1  11   6      232.58      226.37      5.39 o
   0  11   6      289.95      327.20      5.68 o
   1  11   6      131.68      128.64      4.08 o
   2  11   6      249.43      237.15      6.84 o
   3  11   6        0.24       -2.62      4.95 o
   4  11   6        8.27        6.43      7.80 o
   5  11   6        0.42       13.56     17.85 o
  -6  12   6        2.84      -14.16     14.16 o
  -5  12   6        3.99       -3.49      7.77 o
  -4  12   6       63.92       67.08      5.51 o
  -3  12   6       89.20       85.87      4.77 o
  -2  12   6      475.06      462.03      8.27 o
  -1  12   6       20.10       17.13      3.51 o
   0  12   6       21.17       34.12      3.32 o
   1  12   6       57.89       70.84      3.57 o
   2  12   6      265.10      239.99      6.63 o
   3  12   6       19.41       28.20      5.52 o
   4  12   6       35.80       38.46      7.87 o
   5  12   6       16.27       16.49     10.88 o
  -5  13   6       15.91       22.14      8.90 o
  -4  13   6      127.18      135.39      6.74 o
  -3  13   6       36.59       39.72      4.57 o
  -2  13   6      742.45      729.99     11.33 o
  -1  13   6        5.68        5.61      3.58 o
   0  13   6       60.48       75.80      3.84 o
   1  13   6       73.86       89.12      4.27 o
   2  13   6      151.96      164.08      6.32 o
   3  13   6        0.01        4.40      5.60 o
   4  13   6        0.26        3.45      7.92 o
   5  13   6        0.42        1.72     13.12 o
  -5  14   6        1.00       -3.20      9.24 o
  -4  14   6        6.45        3.83      6.13 o
  -3  14   6        0.07        0.55      4.52 o
  -2  14   6       68.24       71.90      4.67 o
  -1  14   6      102.89      105.81      4.75 o
   0  14   6        4.08       -3.51      3.51 o
   1  14   6       15.33       18.73      3.55 o
   2  14   6        7.18        6.26      4.54 o
   3  14   6       46.18       58.02      6.51 o
   4  14   6        2.97       -0.37      8.16 o
   5  14   6        0.08       15.95     16.37 o
  -5  15   6        7.88        6.69      9.86 o
  -4  15   6       11.01       12.75      7.32 o
  -3  15   6        3.46       -5.24      5.24 o
  -2  15   6       46.43       53.27      4.69 o
  -1  15   6      299.42      269.94      6.61 o
   0  15   6        0.96       -3.71      3.71 o
   1  15   6       20.00       15.95      3.64 o
   2  15   6        2.94       -0.63      4.66 o
   3  15   6        4.61        0.90      6.77 o
   4  15   6        9.00       11.01      9.76 o
   5  15   6        0.03        8.46     14.69 o
  -5  16   6       36.36       29.28     10.52 o
  -4  16   6        0.44       -6.78      8.02 o
  -3  16   6       10.51        4.66      5.96 o
  -2  16   6      115.94      112.98      5.60 o
  -1  16   6       93.70       93.82      5.05 o
   0  16   6      138.64      158.35      5.19 o
   1  16   6      224.90      222.78      5.98 o
   2  16   6       37.28       36.91      5.30 o
   3  16   6        0.79       -7.08      7.08 o
   4  16   6        0.36       14.65     10.45 o
   5  16   6        2.61       14.66     26.49 o
  -5  17   6        3.77        7.01     11.47 o
  -4  17   6        8.79       13.66      8.51 o
  -3  17   6       16.53       15.70      6.37 o
  -2  17   6        0.00       -5.31      5.31 o
  -1  17   6       80.00       72.77      5.21 o
   0  17   6        0.06       -1.33      4.41 o
   1  17   6        0.12       -3.03      4.46 o
   2  17   6        0.85       -5.30      5.30 o
   3  17   6        0.90        8.20      7.33 o
   4  17   6        0.36      -11.83     11.83 o
  -4  18   6       23.90        5.52      9.75 o
  -3  18   6       18.36       17.86      7.51 o
  -2  18   6        2.61       -3.71      5.63 o
  -1  18   6        2.25        1.24      5.13 o
   0  18   6       21.85       14.71      4.83 o
   1  18   6        0.85       -5.06      5.06 o
   2  18   6       11.12       17.58      5.78 o
   3  18   6        5.77        1.86      8.41 o
   4  18   6        2.43        3.90     12.80 o
  -4  19   6        0.80       -3.20      9.91 o
  -3  19   6       58.93       72.58      8.93 o
  -2  19   6       45.96       47.51      6.46 o
  -1  19   6       35.72       26.73      5.92 o
   0  19   6       21.65        9.43      5.64 o
   1  19   6        9.45        8.29      6.23 o
   2  19   6        3.28       -4.67      9.04 o
   3  19   6        7.10        9.37     14.07 o
   4  19   6       10.42       -4.22     13.60 o
  -4  20   6        0.69       -2.75     10.44 o
  -3  20   6        0.18       -8.51      8.51 o
  -2  20   6        1.27       -2.26      6.93 o
  -1  20   6        0.42       -6.32      6.32 o
   0  20   6        0.41       -5.19      5.91 o
   1  20   6        1.49       -6.84      6.84 o
   2  20   6        3.70       -4.36     10.49 o
   3  20   6        1.24       -5.89     10.51 o
   4  20   6        4.09        7.09     13.99 o
  -4  21   6        2.79      -11.07     11.07 o
  -3  21   6        1.05       -8.99      9.81 o
  -2  21   6        2.42       -3.14      9.10 o
  -1  21   6        0.06       -7.11      7.11 o
   0  21   6       30.40       27.51      6.57 o
   1  21   6        2.90      -10.59     10.59 o
   2  21   6        0.55        9.37     11.17 o
   3  21   6        0.16       -6.85     10.97 o
  -3  22   6        1.07       -1.17     10.66 o
  -2  22   6        7.83      -10.08     10.08 o
  -1  22   6        0.14        1.33      7.62 o
   0  22   6        0.55        1.27      9.52 o
   1  22   6       33.84        4.16     14.17 o
   2  22   6        1.93        2.25     17.86 o
   3  22   6        2.98       22.26     16.75 o
  -3  23   6        0.11      -11.61     11.61 o
  -2  23   6        0.97        5.46     10.81 o
  -1  23   6        5.20      -11.35     11.35 o
   0  23   6        0.38        1.81     10.22 o
   1  23   6        1.32      -11.63     11.63 o
   2  23   6        5.52       -6.22     14.65 o
  -2  24   6        0.24       11.14     12.65 o
  -1  24   6        9.04      -12.19     12.19 o
   0  24   6        3.65      -11.61     11.61 o
   1  24   6        3.45      -10.94     14.42 o
   2  24   6       14.27       -6.99     15.63 o
  -1  25   6        0.03      -12.92     12.92 o
   0  25   6        7.16       -7.79     12.16 o
   1  25   6        1.13      -21.68     21.68 o
  -5   0   7       59.13       61.35      9.43 o
  -3   0   7       42.65       37.54      5.00 o
  -1   0   7       70.03       78.56      3.24 o
   1   0   7       62.70       89.43      3.00 o
   3   0   7       16.35       12.46      6.52 o
   5   0   7       41.25       49.51     14.32 o
  -6   1   7        9.17       17.96      7.38 o
  -5   1   7        9.63        9.08      5.84 o
  -4   1   7        8.72        8.81      3.69 o
  -3   1   7       43.44       47.61      3.29 o
  -2   1   7      112.19      125.44      3.56 o
  -1   1   7      277.87      282.89      4.37 o
   0   1   7      221.03      237.72      3.56 o
   1   1   7       75.21       73.02      1.87 o
   2   1   7        0.11       -3.39      3.39 o
   3   1   7       10.97        4.16      4.32 o
   4   1   7       23.70       17.06      7.77 o
   5   1   7        6.17       -5.85      9.17 o
   6   1   7        0.57       18.14     12.47 o
  -6   2   7        1.36       -1.38      9.17 o
  -5   2   7        8.83       20.51      4.92 o
  -4   2   7       24.52       24.65      3.97 o
  -3   2   7       65.31       73.93      3.76 o
  -2   2   7      105.38      123.85      3.77 o
  -1   2   7        5.48        6.66      2.29 o
   0   2   7     1261.44     1377.53     14.28 o
   1   2   7      112.63      103.68      2.92 o
   2   2   7       71.96       89.50      5.19 o
   3   2   7       28.34       37.17      7.37 o
   4   2   7        6.21        3.21      7.82 o
   5   2   7        7.96        9.62      9.78 o
   6   2   7        4.39      -12.23     12.23 o
  -6   3   7        5.66       23.58      8.88 o
  -5   3   7        4.31       21.30      5.28 o
  -4   3   7        6.49       -3.81      3.85 o
  -3   3   7      191.44      191.21      5.01 o
  -2   3   7      903.92      830.59     11.57 o
  -1   3   7      276.63      244.76      4.60 o
   0   3   7      184.55      212.37      3.43 o
   1   3   7      359.67      371.77      5.76 o
   2   3   7      176.81      168.41      4.96 o
   3   3   7      296.70      259.49      9.70 o
   4   3   7       29.42       35.95      8.46 o
   5   3   7       97.18      101.99     11.44 o
   6   3   7        0.11        6.85     12.36 o
  -6   4   7        1.18        4.77      8.37 o
  -5   4   7        0.68        0.60      5.30 o
  -4   4   7       26.62        7.65      4.21 o
  -3   4   7        3.33       -3.26      3.26 o
  -2   4   7      509.22      490.60      7.66 o
  -1   4   7      119.31      123.53      3.22 o
   0   4   7      443.30      464.67      6.34 o
   1   4   7      103.60      109.64      3.09 o
   2   4   7      227.79      224.81      6.03 o
   3   4   7        0.87       -0.08      4.89 o
   4   4   7       19.27       -0.32      6.78 o
   5   4   7      171.43      199.13     25.43 o
   6   4   7       14.41        7.90     12.55 o
  -6   5   7        9.88       17.50      8.45 o
  -5   5   7        2.63        7.74      5.06 o
  -4   5   7      128.01       99.66      4.94 o
  -3   5   7       19.48       25.63      3.60 o
  -2   5   7      102.12      104.60      3.48 o
  -1   5   7        8.62        8.59      2.23 o
   0   5   7      229.63      211.41      3.83 o
   1   5   7      413.77      418.28      6.27 o
   2   5   7        6.49       12.51      3.49 o
   3   5   7        4.00        7.70      5.36 o
   4   5   7        0.00       -2.61      6.93 o
   5   5   7        1.24       23.01     11.08 o
   6   5   7       10.52       23.32     13.34 o
  -6   6   7        1.64        5.60      9.96 o
  -5   6   7       42.29       41.88      5.13 o
  -4   6   7      171.65      158.37      5.15 o
  -3   6   7      267.17      245.52      5.19 o
  -2   6   7       99.50      111.34      3.50 o
  -1   6   7       79.03       84.46      3.57 o
   0   6   7     1424.27     1408.82     17.22 o
   1   6   7      206.78      219.79      5.11 o
   2   6   7      888.21      894.55     14.77 o
   3   6   7       31.17       31.88      5.36 o
   4   6   7       31.27       21.52      7.47 o
   5   6   7        3.67      -10.89     10.89 o
   6   6   7        1.31       -6.28     17.19 o
  -6   7   7        1.75       -1.12      7.70 o
  -5   7   7       18.96       19.64      5.34 o
  -4   7   7       11.08        7.23      4.07 o
  -3   7   7      218.32      198.71      4.74 o
  -2   7   7        1.73        2.26      2.76 o
  -1   7   7       72.54       86.15      3.61 o
   0   7   7       93.12       92.12      3.12 o
   1   7   7     1194.46     1151.88     15.91 o
   2   7   7       59.19       77.38      4.29 o
   3   7   7       10.46       26.73      5.42 o
   4   7   7        2.19        0.32      7.59 o
   5   7   7        0.01        4.11     10.79 o
   6   7   7      118.46      109.17     14.94 o
  -6   8   7        0.30       10.56      8.05 o
  -5   8   7        8.74       17.41      5.72 o
  -4   8   7        2.35        5.08      3.96 o
  -3   8   7      728.19      677.32      9.49 o
  -2   8   7       89.12      107.69      4.75 o
  -1   8   7      331.85      327.68      6.29 o
   0   8   7      108.87      115.30      3.89 o
   1   8   7      354.36      391.79      6.76 o
   2   8   7      115.58      133.42      5.19 o
   3   8   7       21.32       41.23      5.85 o
   4   8   7        1.08       -0.79      7.75 o
   5   8   7        0.90       18.02     12.70 o
   6   8   7        5.87       37.41     17.92 o
  -6   9   7        0.06       -3.43     10.82 o
  -5   9   7        7.65        5.91      6.43 o
  -4   9   7       91.16       82.76      4.83 o
  -3   9   7        1.07       -3.69      3.69 o
  -2   9   7       21.34       19.55      3.49 o
  -1   9   7      601.10      575.40      8.82 o
   0   9   7      107.04      132.88      4.25 o
   1   9   7        0.44        2.95      2.59 o
   2   9   7        8.12        9.53      3.33 o
   3   9   7       38.37       53.26      6.63 o
   4   9   7       37.82       44.73      8.70 o
   5   9   7       31.44       41.56     12.13 o
   6   9   7        0.06        9.83     14.59 o
  -6  10   7        1.24       15.62     12.88 o
  -5  10   7       30.30       46.47      7.09 o
  -4  10   7       28.50       31.17      5.40 o
  -3  10   7      222.38      220.10      6.07 o
  -2  10   7      338.39      365.59      7.01 o
  -1  10   7       29.06       32.96      3.42 o
   0  10   7        1.47        5.24      3.26 o
   1  10   7       30.32       44.86      4.24 o
   2  10   7      246.09      259.72      6.74 o
   3  10   7       40.19       61.39      6.70 o
   4  10   7        1.02       -9.98      9.98 o
   5  10   7        2.99        6.54     14.69 o
  -6  11   7        0.81       -2.49     13.29 o
  -5  11   7       18.90       12.18      8.11 o
  -4  11   7       94.16       90.08      5.98 o
  -3  11   7        8.15        2.95      4.28 o
  -2  11   7      340.27      331.61      6.89 o
  -1  11   7      205.92      208.62      5.43 o
   0  11   7        5.13        1.02      2.83 o
   1  11   7        7.63       15.49      3.18 o
   2  11   7       40.97       48.88      4.40 o
   3  11   7      158.46      172.60      8.25 o
   4  11   7       19.58       13.44     10.79 o
   5  11   7        9.68       14.29     15.20 o
  -6  12   7        6.79       25.27     15.89 o
  -5  12   7        0.64       -7.91      8.20 o
  -4  12   7       43.64       45.14      6.00 o
  -3  12   7      367.92      349.57      7.61 o
  -2  12   7       65.03       65.79      4.53 o
  -1  12   7       20.87       33.81      3.85 o
   0  12   7       20.41       23.32      3.10 o
   1  12   7      206.57      204.88      5.64 o
   2  12   7       95.49       93.00      5.36 o
   3  12   7      444.86      458.39     12.43 o
   4  12   7       37.63       31.98      9.88 o
   5  12   7        0.66       -8.55     12.99 o
  -5  13   7        1.45       -8.51      8.51 o
  -4  13   7        5.79       -3.25      6.14 o
  -3  13   7       30.94       41.54      4.85 o
  -2  13   7       11.91       13.10      4.21 o
  -1  13   7      450.95      441.25      8.10 o
   0  13   7      172.70      171.73      5.01 o
   1  13   7      124.18      142.56      5.00 o
   2  13   7       36.57       36.91      4.68 o
   3  13   7       63.36       79.37      7.73 o
   4  13   7        2.39       12.19      9.67 o
   5  13   7        0.30       12.77     14.10 o
  -5  14   7       10.11        7.77      9.95 o
  -4  14   7       39.26       39.42      7.42 o
  -3  14   7        1.62       -4.38      4.88 o
  -2  14   7       65.48       75.98      4.90 o
  -1  14   7      139.11      162.05      5.50 o
   0  14   7       26.67       31.71      3.93 o
   1  14   7        0.00        4.02      3.73 o
   2  14   7        8.56        3.69      4.93 o
   3  14   7        8.13        8.76      7.22 o
   4  14   7        0.33       11.07      9.10 o
   5  14   7        0.02       -3.85     14.41 o
  -5  15   7        0.39       -5.86     10.15 o
  -4  15   7        0.17       -2.10      7.78 o
  -3  15   7       36.47       36.42      5.63 o
  -2  15   7       65.08       66.37      4.99 o
  -1  15   7       14.80       15.39      4.28 o
   0  15   7      110.91      117.11      5.05 o
   1  15   7       68.18       70.42      4.48 o
   2  15   7       11.64       10.81      5.04 o
   3  15   7       26.43       22.45      8.31 o
   4  15   7       13.63       25.28     12.28 o
   5  15   7        0.02       -0.08     22.78 o
  -5  16   7       33.32       37.85     11.08 o
  -4  16   7       11.05       -4.36      8.28 o
  -3  16   7       30.78       36.62      6.26 o
  -2  16   7       26.12       24.44      5.08 o
  -1  16   7       59.96       59.60      4.85 o
   0  16   7       42.80       31.59      4.54 o
   1  16   7        1.07       -4.02      4.02 o
   2  16   7        4.58        6.55      5.28 o
   3  16   7       11.88       16.25      8.04 o
   4  16   7        0.60        6.30     11.82 o
  -5  17   7        1.25      -11.10     11.10 o
  -4  17   7       10.46       -7.27      8.82 o
  -3  17   7        0.01       -2.48      7.12 o
  -2  17   7        0.06       -5.37      5.37 o
  -1  17   7        1.61        1.46      4.67 o
   0  17   7      110.01      127.27      5.53 o
   1  17   7       24.76       22.38      5.44 o
   2  17   7       28.97       24.17      6.08 o
   3  17   7       21.45       19.29     15.63 o
   4  17   7       12.99        0.65     12.88 o
  -4  18   7        0.06      -12.45     12.45 o
  -3  18   7       10.61        0.76      7.87 o
  -2  18   7        0.49       -3.00      5.97 o
  -1  18   7        8.58        1.00      5.36 o
   0  18   7        2.29        2.65      5.21 o
   1  18   7        7.41        3.77      5.88 o
   2  18   7        1.23       -4.88      6.56 o
   3  18   7        0.02      -10.83     10.83 o
   4  18   7        4.02       -2.88     13.45 o
  -4  19   7        6.66        0.08     10.42 o
  -3  19   7        5.23       -6.12      8.43 o
  -2  19   7        0.25       -2.34      5.99 o
  -1  19   7        0.54       -4.92      5.76 o
   0  19   7        0.96       -5.79      5.79 o
   1  19   7        0.36       -2.96      6.65 o
   2  19   7        8.97        9.23      8.16 o
   3  19   7       15.94       35.43     20.54 o
   4  19   7        0.08       -8.43     14.03 o
  -4  20   7        1.29      -10.71     10.71 o
  -3  20   7        4.15       -1.18      9.48 o
  -2  20   7       14.42       12.29      7.62 o
  -1  20   7        7.08       -1.57      6.08 o
   0  20   7        2.56        4.58      6.87 o
   1  20   7       38.84       35.15      9.88 o
   2  20   7        0.10      -10.27     14.27 o
   3  20   7        2.14       -9.26     12.57 o
  -3  21   7        2.19       -6.04     10.22 o
  -2  21   7        2.58        2.22      9.28 o
  -1  21   7        0.01       -4.93      7.07 o
   0  21   7        8.61       16.00      7.90 o
   1  21   7        0.01        4.87     10.38 o
   2  21   7        1.65        0.22     11.55 o
   3  21   7        0.22       11.11     17.28 o
  -3  22   7        1.66       11.69     10.79 o
  -2  22   7        0.41        0.30      9.98 o
  -1  22   7        6.15       17.17      9.52 o
   0  22   7        3.74       -2.06      9.10 o
   1  22   7        5.43       -9.22     12.47 o
   2  22   7        0.65       -5.55     17.77 o
  -2  23   7        0.80      -11.07     11.07 o
  -1  23   7        7.89       -0.26     10.65 o
   0  23   7        3.26      -11.36     11.36 o
   1  23   7        0.42      -13.05     13.05 o
   2  23   7       26.03      -23.34     26.73 o
  -2  24   7        3.12       -5.15     16.60 o
  -1  24   7        1.53        3.60     12.53 o
   0  24   7        2.74      -10.52     12.38 o
   1  24   7        0.50      -12.82     19.17 o
   0  25   7        9.42        2.77     13.05 o
  -6   0   8        0.00        4.63     14.61 o
  -4   0   8        0.73        7.39      6.14 o
  -2   0   8      421.92      420.12      9.28 o
   0   0   8       76.58       79.62      3.61 o
   2   0   8        9.62       10.94      6.41 o
   4   0   8       32.80       31.12     11.85 o
   6   0   8        0.45       35.01     20.25 o
  -6   1   8        5.60       19.35     10.10 o
  -5   1   8       65.58       83.93      9.29 o
  -4   1   8        0.66        0.56      4.03 o
  -3   1   8        7.71        2.65      3.30 o
  -2   1   8       90.57      104.88      3.57 o
  -1   1   8      159.14      160.42      3.73 o
   0   1   8      144.37      135.14      3.12 o
   1   1   8       12.76       10.58      1.66 o
   2   1   8       16.80       20.96      4.73 o
   3   1   8        5.23        4.05      5.50 o
   4   1   8      138.73      120.40     10.15 o
   5   1   8       58.22       52.94     14.02 o
   6   1   8        4.26        5.10     19.98 o
  -6   2   8        4.74       23.65      9.16 o
  -5   2   8       16.58       20.78      5.21 o
  -4   2   8       18.73       22.74      4.21 o
  -3   2   8        0.01       -0.05      3.42 o
  -2   2   8      244.06      225.62      5.06 o
  -1   2   8       80.01      100.20      3.44 o
   0   2   8      996.07     1053.47     11.52 o
   1   2   8       75.05      105.24      2.81 o
   2   2   8       20.58       18.47      5.39 o
   3   2   8        1.87       -5.65      5.65 o
   4   2   8        0.94       -1.01      7.89 o
   5   2   8       15.68       30.01     10.59 o
   6   2   8       11.25        7.56     12.92 o
  -6   3   8       15.04       50.18     15.62 o
  -5   3   8        1.41       10.45      5.69 o
  -4   3   8        3.91        5.06      4.23 o
  -3   3   8       21.43       22.70      3.72 o
  -2   3   8      192.57      201.28      5.01 o
  -1   3   8       37.00       44.01      3.03 o
   0   3   8        0.01       -1.97      1.97 o
   1   3   8      926.84      882.59     11.58 o
   2   3   8      269.06      283.39      7.58 o
   3   3   8       23.95       23.72      6.35 o
   4   3   8        0.06       -8.23      8.23 o
   5   3   8       11.97       10.55     11.93 o
   6   3   8        0.41       28.00     13.39 o
  -6   4   8       28.90       47.54     12.04 o
  -5   4   8       45.70       52.38      6.74 o
  -4   4   8       30.50       40.39      4.63 o
  -3   4   8       44.58       40.05      4.06 o
  -2   4   8       16.14       22.03      3.13 o
  -1   4   8      485.05      447.35      6.58 o
   0   4   8      138.77      152.72      3.40 o
   1   4   8     2737.63     2639.36     32.65 o
   2   4   8       44.14       55.47      4.80 o
   3   4   8      120.07      127.51      8.18 o
   4   4   8       34.05       16.61      8.82 o
   5   4   8        1.16        3.71     10.47 o
   6   4   8        4.36        6.83     13.60 o
  -6   5   8        4.58       23.64      8.41 o
  -5   5   8       25.12       28.12      6.56 o
  -4   5   8        2.21        9.07      4.38 o
  -3   5   8       19.73       17.61      3.75 o
  -2   5   8      149.10      152.85      4.09 o
  -1   5   8      252.16      257.08      4.61 o
   0   5   8       13.55       16.64      2.31 o
   1   5   8      636.70      640.01      8.83 o
   2   5   8      213.09      216.15      6.07 o
   3   5   8       13.13       21.04      5.73 o
   4   5   8       14.77        4.57      7.43 o
   5   5   8        0.24       18.54     15.61 o
   6   5   8        0.35       21.34     14.02 o
  -6   6   8        2.30       12.95      8.33 o
  -5   6   8       32.75       40.10      5.92 o
  -4   6   8        1.70       -2.42      4.01 o
  -3   6   8      110.58      113.73      4.28 o
  -2   6   8       40.07       49.37      3.18 o
  -1   6   8      238.22      227.20      4.83 o
   0   6   8      146.37      149.16      3.80 o
   1   6   8        3.21        0.04      2.35 o
   2   6   8      669.62      655.46     11.06 o
   3   6   8       16.10       19.56      5.98 o
   4   6   8        1.44       -7.51      7.51 o
   5   6   8       12.39        3.15     11.83 o
   6   6   8       25.85       22.80     13.58 o
  -6   7   8        3.94       21.03      8.64 o
  -5   7   8        4.02       10.31      5.85 o
  -4   7   8       48.29       38.22      4.44 o
  -3   7   8      719.04      685.30      9.58 o
  -2   7   8      330.97      310.84      5.85 o
  -1   7   8      623.06      606.74      9.51 o
   0   7   8      134.19      131.53      3.98 o
   1   7   8       20.34       22.71      2.72 o
   2   7   8      240.23      238.38      6.64 o
   3   7   8       20.28       28.42      6.24 o
   4   7   8       11.59       19.25      8.17 o
   5   7   8        8.83       10.85     11.36 o
   6   7   8        8.71       35.58     14.42 o
  -6   8   8        0.62        2.95      8.85 o
  -5   8   8       43.32       52.88      6.46 o
  -4   8   8        1.81       -1.50      4.36 o
  -3   8   8      705.38      667.95      9.85 o
  -2   8   8      351.19      375.78      6.86 o
  -1   8   8        1.12        0.11      3.23 o
   0   8   8       83.52      101.12      3.90 o
   1   8   8      245.66      226.87      5.32 o
   2   8   8      247.27      261.48      7.11 o
   3   8   8        2.98        6.86      5.72 o
   4   8   8       40.81       55.22      8.82 o
   5   8   8        1.99       21.81     17.33 o
  -6   9   8        6.42        0.74      9.68 o
  -5   9   8        0.26       -5.09      6.91 o
  -4   9   8       39.54       39.96      5.00 o
  -3   9   8        1.33        1.00      3.90 o
  -2   9   8      345.35      333.89      7.14 o
  -1   9   8        1.48       -0.96      3.41 o
   0   9   8        0.18        3.55      3.22 o
   1   9   8       47.22       68.29      4.21 o
   2   9   8      123.23      138.92      6.72 o
   3   9   8       14.08       16.48      6.75 o
   4   9   8        3.32        0.10     11.02 o
   5   9   8        6.08       10.26     12.74 o
  -6  10   8        7.51       -0.25     10.30 o
  -5  10   8       24.72       14.33      8.27 o
  -4  10   8       49.08       47.73      5.75 o
  -3  10   8       34.38       29.94      4.27 o
  -2  10   8     1076.86     1049.54     14.92 o
  -1  10   8       43.81       43.81      3.96 o
   0  10   8      106.19      121.48      4.53 o
   1  10   8      597.39      580.74      9.03 o
   2  10   8      156.83      167.03      6.51 o
   3  10   8       58.17       55.45      6.90 o
   4  10   8        9.52       -1.55      9.13 o
   5  10   8        8.22       24.87     16.33 o
  -5  11   8        0.76       -8.27      8.27 o
  -4  11   8      148.57      155.20      7.18 o
  -3  11   8       14.49        3.77      4.43 o
  -2  11   8       90.52       83.94      4.64 o
  -1  11   8      130.98      124.52      4.72 o
   0  11   8      199.69      211.70      5.72 o
   1  11   8       19.86       22.32      3.44 o
   2  11   8        0.04       -1.24      4.19 o
   3  11   8        9.94       14.93      6.46 o
   4  11   8        2.82        0.76      9.57 o
   5  11   8        0.48       -0.92     13.78 o
  -5  12   8        1.01       -5.56      8.66 o
  -4  12   8       84.75       81.18      6.75 o
  -3  12   8       17.85       26.77      4.72 o
  -2  12   8        0.05       -3.59      4.07 o
  -1  12   8      293.12      274.40      6.39 o
   0  12   8      244.12      238.21      6.16 o
   1  12   8       95.63       99.80      5.04 o
   2  12   8       50.03       58.05      4.91 o
   3  12   8        0.63        7.93      8.30 o
   4  12   8       29.04       24.25     12.03 o
   5  12   8        2.56       -7.09     15.24 o
  -5  13   8        1.48       -6.05      9.51 o
  -4  13   8       95.42       91.36      7.92 o
  -3  13   8       65.76       73.07      5.54 o
  -2  13   8       99.80       98.23      5.03 o
  -1  13   8      116.51      113.10      5.01 o
   0  13   8       55.00       66.94      4.21 o
   1  13   8       13.90       10.11      3.87 o
   2  13   8       61.45       58.26      5.42 o
   3  13   8        0.01        9.63      7.32 o
   4  13   8        0.11        6.45     12.64 o
   5  13   8       15.37       14.28     15.36 o
  -5  14   8        0.43        3.15      9.94 o
  -4  14   8       25.28        6.20      8.06 o
  -3  14   8       44.05       47.32      5.90 o
  -2  14   8        0.10       -4.37      4.37 o
  -1  14   8       90.62       90.73      4.91 o
   0  14   8       79.33       60.09      4.49 o
   1  14   8       26.52       32.83      4.11 o
   2  14   8       35.92       27.14      5.83 o
   3  14   8        3.28        5.62      7.40 o
   4  14   8       48.24       63.50     19.56 o
   5  14   8        6.81       -4.44     15.64 o
  -5  15   8       61.25       69.04     13.28 o
  -4  15   8       23.23       18.45      8.53 o
  -3  15   8       37.76       33.66      6.06 o
  -2  15   8        0.37       -0.09      4.74 o
  -1  15   8       12.31       10.33      4.40 o
   0  15   8        1.53       -4.15      4.15 o
   1  15   8        3.50       -0.12      4.53 o
   2  15   8       10.53        6.61      5.92 o
   3  15   8        4.57        7.45      8.35 o
   4  15   8       12.45        7.02     14.66 o
  -5  16   8        2.14       -5.44     11.34 o
  -4  16   8       11.22       -8.83      8.83 o
  -3  16   8        2.31       -6.33      6.33 o
  -2  16   8       10.13        0.72      5.45 o
  -1  16   8        6.32        3.65      4.70 o
   0  16   8       68.19       80.99      4.98 o
   1  16   8       10.42        4.08      4.90 o
   2  16   8       26.89       20.91      5.98 o
   3  16   8        0.12       -6.51     10.01 o
   4  16   8       15.97      -12.91     15.34 o
  -4  17   8       18.62       15.77      9.93 o
  -3  17   8        5.91       -7.92      7.92 o
  -2  17   8        0.00       -5.93      5.93 o
  -1  17   8        4.60        2.03      5.38 o
   0  17   8        0.23       -4.81      4.81 o
   1  17   8       76.56       79.27      6.02 o
   2  17   8        3.37       -6.42      6.42 o
   3  17   8       15.82        7.02     11.39 o
   4  17   8        3.88      -15.55     15.55 o
  -4  18   8        2.42       -9.60     11.10 o
  -3  18   8        0.01       -2.93      8.87 o
  -2  18   8        5.30        0.52      5.99 o
  -1  18   8        1.21       -5.62      5.62 o
   0  18   8       22.54       26.05      5.77 o
   1  18   8       19.78       13.69      6.70 o
   2  18   8       10.81        1.04      7.85 o
   3  18   8        4.59       -8.78     10.63 o
   4  18   8        0.00      -12.18     16.39 o
  -4  19   8        2.59      -10.75     10.75 o
  -3  19   8       21.82       28.14      9.34 o
  -2  19   8        9.52        6.50      7.36 o
  -1  19   8       18.40       13.90      6.17 o
   0  19   8        3.28       -0.20      6.04 o
   1  19   8        1.33       -8.95      8.95 o
   2  19   8        4.69       -0.90     12.03 o
   3  19   8        3.38       -9.30     11.44 o
  -3  20   8        0.63       -9.83      9.83 o
  -2  20   8        1.49       -4.92      8.21 o
  -1  20   8        2.48        5.59      6.87 o
   0  20   8       19.13       20.02      7.63 o
   1  20   8        5.15        5.98     10.58 o
   2  20   8        0.00       -9.93      9.93 o
   3  20   8        0.13        6.35     13.40 o
  -3  21   8        2.68        8.99     10.41 o
  -2  21   8        0.02       -9.35      9.35 o
  -1  21   8        0.09       -2.88      9.05 o
   0  21   8       12.32        3.69      9.24 o
   1  21   8        0.01       -8.93     11.46 o
   2  21   8        5.39        1.27     15.55 o
   3  21   8        0.02      -13.67     13.67 o
  -3  22   8        0.78      -12.27     12.27 o
  -2  22   8        2.89      -10.41     10.41 o
  -1  22   8        3.00       -1.28     10.60 o
   0  22   8        1.30       -9.72      9.72 o
   1  22   8       11.11        0.09     13.59 o
   2  22   8       14.21      -10.28     16.01 o
  -2  23   8       12.41       -6.60     11.78 o
  -1  23   8        8.42        0.11     11.19 o
   0  23   8        0.64       -8.45     11.92 o
   1  23   8        1.75      -14.15     14.15 o
   2  23   8       12.56      -16.61     17.01 o
  -1  24   8        0.01      -13.07     13.07 o
   0  24   8        2.07      -12.50     12.50 o
   1  24   8        2.11        6.53     24.52 o
  -5   0   9       64.36       65.85      9.90 o
  -3   0   9      109.12      124.51      6.41 o
  -1   0   9       21.79       18.46      3.51 o
   1   0   9      114.43      119.03      3.82 o
   3   0   9        5.38        5.51      7.44 o
   5   0   9       91.15      139.38     30.45 o
  -6   1   9        4.07       23.92     13.89 o
  -5   1   9       32.60       54.92      6.64 o
  -4   1   9       88.15       70.97      4.92 o
  -3   1   9        9.44       11.26      3.82 o
  -2   1   9        4.23        3.38      3.02 o
  -1   1   9       53.39       64.00      3.02 o
   0   1   9      232.86      232.09      3.77 o
   1   1   9       48.53       56.19      2.29 o
   2   1   9       80.97       95.03      6.27 o
   3   1   9        6.24       -5.17      5.17 o
   4   1   9        0.00       -3.67      8.65 o
   5   1   9        0.04       15.85     10.80 o
   6   1   9        9.33        4.09     13.72 o
  -6   2   9        0.63       10.89     10.92 o
  -5   2   9        0.32        3.05      7.12 o
  -4   2   9       11.22       11.20      4.48 o
  -3   2   9       50.78       53.08      4.01 o
  -2   2   9      127.50      137.93      4.51 o
  -1   2   9       68.43       72.98      3.50 o
   0   2   9      260.30      255.45      4.16 o
   1   2   9      135.53      134.37      3.43 o
   2   2   9      207.84      200.65      8.06 o
   3   2   9       58.66       53.80      7.07 o
   4   2   9        3.47        3.73      8.78 o
   5   2   9       40.78       49.29     11.26 o
   6   2   9        9.58        7.20     13.80 o
  -6   3   9        5.95       34.04     20.97 o
  -5   3   9       11.43        8.30      8.15 o
  -4   3   9       19.40       19.50      4.60 o
  -3   3   9        5.01        1.70      3.85 o
  -2   3   9      110.88      119.22      4.42 o
  -1   3   9      346.31      321.72      5.43 o
   0   3   9      432.27      423.42      5.90 o
   1   3   9        0.65        5.25      2.23 o
   2   3   9        4.36        7.56      4.55 o
   3   3   9        1.49       13.61      7.15 o
   4   3   9        6.13        2.58      8.81 o
   5   3   9       40.68       26.34     11.50 o
   6   3   9       50.96       45.36     14.53 o
  -6   4   9       14.55       24.36     14.08 o
  -5   4   9       34.54       44.00      7.26 o
  -4   4   9        7.74        6.68      4.63 o
  -3   4   9      148.73      154.87      5.34 o
  -2   4   9        4.71       -0.82      3.32 o
  -1   4   9       17.44       23.57      2.88 o
   0   4   9      318.67      310.62      5.13 o
   1   4   9        2.30        1.00      2.42 o
   2   4   9       40.35       46.40      4.58 o
   3   4   9       27.67       40.52      6.89 o
   4   4   9       25.33       25.30      9.45 o
   5   4   9        0.09        5.48     10.85 o
  -6   5   9        2.82        2.44      8.61 o
  -5   5   9        5.33        7.63      6.01 o
  -4   5   9       86.66       99.12      5.30 o
  -3   5   9       12.05       12.15      3.74 o
  -2   5   9        1.33       -2.98      3.02 o
  -1   5   9        0.06       -0.82      2.70 o
   0   5   9       73.30       81.74      3.21 o
   1   5   9       15.08       17.21      2.50 o
   2   5   9        0.05        0.01      4.34 o
   3   5   9        9.60        2.40      6.57 o
   4   5   9        0.12       -6.54     12.78 o
   5   5   9        0.02        6.09     11.36 o
  -6   6   9        1.91        5.40      8.69 o
  -5   6   9        4.03        5.68      6.52 o
  -4   6   9        6.59        5.54      4.52 o
  -3   6   9       58.52       77.59      4.14 o
  -2   6   9      289.38      278.17      5.43 o
  -1   6   9      107.40      127.71      3.95 o
   0   6   9       82.51       96.54      3.57 o
   1   6   9       10.09       11.11      2.73 o
   2   6   9      232.90      213.47      6.37 o
   3   6   9       23.29       31.07      7.10 o
   4   6   9        7.59        7.05      8.48 o
   5   6   9        9.67       26.16     12.29 o
  -6   7   9        1.26       -8.79      8.79 o
  -5   7   9        0.09       10.55      6.26 o
  -4   7   9       13.61       11.76      4.63 o
  -3   7   9      240.08      228.85      5.72 o
  -2   7   9      473.10      458.90      7.46 o
  -1   7   9      223.13      207.68      5.18 o
   0   7   9      101.96      112.32      3.89 o
   1   7   9       29.95       17.92      3.03 o
   2   7   9      591.74      558.64     10.70 o
   3   7   9      160.45      176.08      8.80 o
   4   7   9       20.36       25.74      8.83 o
   5   7   9        1.71       -9.24     12.34 o
  -6   8   9        0.38       -3.45      9.28 o
  -5   8   9       19.31       16.56      6.92 o
  -4   8   9        1.70        2.55      4.85 o
  -3   8   9      484.44      485.00      8.10 o
  -2   8   9       16.38       13.11      3.90 o
  -1   8   9        4.37       -2.35      3.37 o
   0   8   9      178.98      187.49      4.95 o
   1   8   9       56.10       75.18      4.03 o
   2   8   9       17.93       17.31      4.97 o
   3   8   9      224.36      227.44     10.16 o
   4   8   9       12.34       22.49     12.98 o
   5   8   9        0.99       -0.13     12.05 o
  -6   9   9       40.28       45.76     10.60 o
  -5   9   9        0.16       -7.43      7.54 o
  -4   9   9        2.53        2.86      5.33 o
  -3   9   9       83.58       87.83      4.90 o
  -2   9   9        1.79       -1.65      3.97 o
  -1   9   9       40.03       41.11      4.00 o
   0   9   9       84.88      111.82      4.53 o
   1   9   9       30.91       30.98      3.43 o
   2   9   9       22.73       40.00      5.58 o
   3   9   9       35.35       50.06      7.59 o
   4   9   9        3.64        0.39      9.08 o
   5   9   9        0.08       -3.36     16.54 o
  -5  10   9       40.42       38.50      8.06 o
  -4  10   9        3.62       -5.96      5.96 o
  -3  10   9      161.78      168.89      5.97 o
  -2  10   9      100.94      110.38      5.19 o
  -1  10   9       57.99       75.61      4.46 o
   0  10   9       94.30      118.70      4.79 o
   1  10   9      676.05      674.91     10.27 o
   2  10   9       15.04       16.55      5.01 o
   3  10   9       25.66       33.91      7.12 o
   4  10   9        1.68       -9.56      9.56 o
   5  10   9        0.87        0.19     15.07 o
  -5  11   9        0.77        7.15      9.24 o
  -4  11   9       61.44       65.94      7.03 o
  -3  11   9        1.39        3.76      4.78 o
  -2  11   9       99.64      113.73      5.59 o
  -1  11   9      344.53      294.99      7.00 o
   0  11   9       79.46       88.95      4.63 o
   1  11   9       54.01       53.93      4.61 o
   2  11   9        0.48       -0.39      5.13 o
   3  11   9        0.41       -6.90      6.90 o
   4  11   9       12.47       -0.39      9.83 o
   5  11   9        0.01       -6.97     21.54 o
  -5  12   9       85.84      121.13     10.97 o
  -4  12   9        5.64       -1.51      7.24 o
  -3  12   9       11.56        7.39      5.20 o
  -2  12   9       49.99       59.76      5.03 o
  -1  12   9       75.77       70.23      4.86 o
   0  12   9       12.27       13.74      4.15 o
   1  12   9       97.02      103.43      5.06 o
   2  12   9        3.47       -2.08      5.18 o
   3  12   9        6.38        0.29      7.32 o
   4  12   9        8.98       -7.28     10.15 o
   5  12   9        8.75       30.21     20.73 o
  -5  13   9       20.69       -2.09     10.12 o
  -4  13   9        4.59       -2.41      7.97 o
  -3  13   9      258.50      270.34      8.08 o
  -2  13   9        0.15       -4.51      4.51 o
  -1  13   9       12.53       10.01      4.50 o
   0  13   9        0.01       -2.47      4.17 o
   1  13   9      160.04      165.23      5.98 o
   2  13   9       37.55       39.72      6.22 o
   3  13   9       28.66       31.92      8.46 o
   4  13   9        7.73       20.85     12.62 o
   5  13   9       17.63        4.94     16.34 o
  -5  14   9       18.46       -8.24     10.52 o
  -4  14   9       11.68        1.54      8.40 o
  -3  14   9       23.27       13.25      5.97 o
  -2  14   9        0.03       -3.93      4.90 o
  -1  14   9        1.83       -1.90      4.34 o
   0  14   9        0.00        1.23      4.63 o
   1  14   9       18.64       20.11      4.43 o
   2  14   9       21.12       20.64      6.72 o
   3  14   9        0.23       -4.61      8.41 o
   4  14   9        0.01        2.73     13.52 o
  -5  15   9        0.32       -7.34     10.83 o
  -4  15   9       10.84       18.22      9.38 o
  -3  15   9        0.09       -5.02      5.98 o
  -2  15   9        0.20       -5.34      5.34 o
  -1  15   9       23.13       16.09      4.68 o
   0  15   9       19.02        8.75      4.72 o
   1  15   9       13.36        4.91      5.32 o
   2  15   9       19.55       14.54      6.78 o
   3  15   9        0.40        0.79     12.35 o
   4  15   9       10.04      -14.94     14.94 o
  -4  16   9        0.03       -2.96      9.83 o
  -3  16   9        1.72       -8.01      8.01 o
  -2  16   9        0.85       -4.25      5.73 o
  -1  16   9       16.75       21.53      5.38 o
   0  16   9       19.83       25.43      5.17 o
   1  16   9       60.70       51.23      6.64 o
   2  16   9       10.32       17.04      6.61 o
   3  16   9        0.54        2.64     11.02 o
   4  16   9        4.29      -15.95     15.95 o
  -4  17   9        5.95       -1.10     10.20 o
  -3  17   9        0.83       -9.01      9.01 o
  -2  17   9        7.39       -5.93      5.93 o
  -1  17   9       81.32       74.53      8.42 o
   0  17   9        8.53       -5.47      5.47 o
   1  17   9        0.20       -2.76      8.66 o
   2  17   9        0.68       -7.89      7.89 o
   3  17   9        2.16      -10.77     10.77 o
   4  17   9        0.08      -17.27     27.47 o
  -4  18   9        3.82      -10.57     10.57 o
  -3  18   9       11.66       -1.91      9.48 o
  -2  18   9       13.62       16.99      7.57 o
  -1  18   9        0.01       -5.89      5.94 o
   0  18   9        1.38       -6.17      6.17 o
   1  18   9        4.83       -8.04      8.04 o
   2  18   9        1.16       -9.29      9.29 o
   3  18   9        6.25       -0.55     11.17 o
  -4  19   9        7.43        5.17     12.10 o
  -3  19   9        1.04       -8.39      9.67 o
  -2  19   9        0.10       -8.27      8.27 o
  -1  19   9        3.82       -6.37      6.71 o
   0  19   9        3.00       -8.88      8.88 o
   1  19   9        0.39      -13.04     13.04 o
   2  19   9       62.52       52.24     12.85 o
   3  19   9        2.67       -2.48     11.86 o
  -3  20   9        5.12      -10.32     10.32 o
  -2  20   9       10.59        3.81      8.69 o
  -1  20   9        9.87        4.42      7.74 o
   0  20   9        2.56       -9.57      9.57 o
   1  20   9        9.07      -10.85     10.85 o
   2  20   9       23.14       16.17     13.25 o
   3  20   9        0.04       17.36     15.80 o
  -3  21   9        0.01        4.19     10.85 o
  -2  21   9        0.25       -5.39     11.14 o
  -1  21   9        0.99       -2.57      9.19 o
   0  21   9       10.42       15.50     13.68 o
   1  21   9        0.83      -11.38     11.38 o
   2  21   9        3.44       -4.89     16.06 o
  -2  22   9       19.45        6.21     10.61 o
  -1  22   9        0.10       -6.89     10.86 o
   0  22   9        7.99        3.52     12.90 o
   1  22   9        0.73       -5.86     12.49 o
   2  22   9        0.94       -6.55     17.73 o
  -1  23   9        0.91       -4.69     11.65 o
   0  23   9        4.85      -11.59     11.59 o
   1  23   9        2.76       -2.86     14.98 o
  -6   0  10        3.15        5.39     21.03 o
  -4   0  10       12.35       21.69      6.90 o
  -2   0  10      111.37      110.78      5.91 o
   0   0  10      106.75      103.13      4.97 o
   2   0  10      205.69      222.33     12.66 o
   4   0  10        0.04       12.85     17.75 o
  -6   1  10        0.73       17.85     14.93 o
  -5   1  10       16.91       19.42      6.27 o
  -4   1  10       50.80       41.81      4.77 o
  -3   1  10       39.40       38.95      4.18 o
  -2   1  10        0.62        0.41      3.20 o
  -1   1  10       40.17       43.06      3.16 o
   0   1  10       37.04       53.35      2.85 o
   1   1  10      845.56      842.16     10.12 o
   2   1  10       44.57       47.33      6.13 o
   3   1  10       20.73       21.13      6.71 o
   4   1  10        9.15       -9.21      9.21 o
   5   1  10       46.10       44.22     13.04 o
  -6   2  10        1.21        4.87     16.38 o
  -5   2  10       19.81       29.41      6.80 o
  -4   2  10        3.54        2.06      4.75 o
  -3   2  10      203.48      198.35      5.87 o
  -2   2  10       11.15        1.80      3.60 o
  -1   2  10      324.14      324.36      5.94 o
   0   2  10      104.45      139.03      3.67 o
   1   2  10       88.35       96.81      2.93 o
   2   2  10       10.81        9.26      5.25 o
   3   2  10       23.76       21.82      7.03 o
   4   2  10       30.75       21.27      9.63 o
   5   2  10        5.38       18.87     11.28 o
  -6   3  10        0.01        2.43     15.58 o
  -5   3  10        0.13        3.01      7.03 o
  -4   3  10        0.28        8.62      4.98 o
  -3   3  10      667.16      598.06      9.89 o
  -2   3  10      261.90      246.53      5.98 o
  -1   3  10       41.67       54.58      3.35 o
   0   3  10      280.90      289.00      4.89 o
   1   3  10        2.53        3.45      2.62 o
   2   3  10      291.90      241.69      8.68 o
   3   3  10       14.57       11.65      7.67 o
   4   3  10        7.65       16.24      9.92 o
   5   3  10       18.80       34.13     11.97 o
  -6   4  10        5.79       21.44      9.26 o
  -5   4  10        5.33        5.05      7.92 o
  -4   4  10        3.18       -1.75      5.01 o
  -3   4  10      588.10      530.41      9.21 o
  -2   4  10       93.80      104.32      4.37 o
  -1   4  10        3.87        7.03      3.01 o
   0   4  10      101.90      107.80      3.51 o
   1   4  10      105.90      111.50      3.57 o
   2   4  10       19.74       13.10      5.69 o
   3   4  10        1.34       -6.87      6.87 o
   4   4  10        0.01       -2.99      9.68 o
   5   4  10        0.06       13.25     11.69 o
  -6   5  10        0.19       -0.64     10.78 o
  -5   5  10       49.35       58.78      6.90 o
  -4   5  10       47.79       60.33      5.24 o
  -3   5  10        0.00       -3.82      3.82 o
  -2   5  10       62.53       72.66      4.82 o
  -1   5  10       40.66       50.78      3.33 o
   0   5  10        0.93        2.61      2.79 o
   1   5  10      152.94      148.80      5.29 o
   2   5  10       55.83       53.58      5.18 o
   3   5  10       28.19       17.61      7.40 o
   4   5  10        3.81       10.51     10.22 o
   5   5  10        0.32      -11.87     11.87 o
  -6   6  10        4.96        7.53      9.32 o
  -5   6  10        1.02       -3.35      6.99 o
  -4   6  10        2.28        1.98      5.09 o
  -3   6  10      195.34      195.69      5.83 o
  -2   6  10      788.08      757.52     10.24 o
  -1   6  10       26.89       27.69      3.36 o
   0   6  10       31.16       34.26      3.22 o
   1   6  10        7.78        7.04      2.93 o
   2   6  10      105.24      120.13      6.06 o
   3   6  10      131.27      138.20      9.61 o
   4   6  10       49.33       41.37     10.99 o
   5   6  10        0.11      -10.34     12.71 o
  -6   7  10       16.21       26.46      9.41 o
  -5   7  10        0.14        3.63      7.65 o
  -4   7  10       47.90       45.07      5.57 o
  -3   7  10       27.10       29.11      4.24 o
  -2   7  10       59.66       71.61      4.17 o
  -1   7  10       81.52       81.71      4.00 o
   0   7  10       33.55       39.16      3.44 o
   1   7  10        1.37        3.33      3.16 o
   2   7  10      173.14      169.81      6.35 o
   3   7  10        0.65       -3.35     10.88 o
   4   7  10        0.28        1.86     10.46 o
   5   7  10        0.38        4.09     13.00 o
  -5   8  10        1.07       -1.27      7.83 o
  -4   8  10        0.80        2.30      5.32 o
  -3   8  10        2.42        8.34      4.25 o
  -2   8  10        2.74        0.97      3.93 o
  -1   8  10      529.43      503.42      8.60 o
   0   8  10       11.24        7.54      3.45 o
   1   8  10        0.20       -3.32      3.32 o
   2   8  10       44.52       61.63      6.58 o
   3   8  10       65.08       72.38      8.78 o
   4   8  10        0.11       -2.34      9.54 o
   5   8  10        6.14       31.90     13.82 o
  -5   9  10        0.39       -8.91      8.91 o
  -4   9  10       20.75       21.41      5.76 o
  -3   9  10       86.07       95.61      5.20 o
  -2   9  10       15.64       10.94      4.27 o
  -1   9  10      436.59      424.54      7.87 o
   0   9  10       41.97       47.19      3.87 o
   1   9  10        1.84       -2.85      3.43 o
   2   9  10       55.64       59.28      6.72 o
   3   9  10        4.48        4.34      8.14 o
   4   9  10        0.25       -0.35      9.85 o
   5   9  10        6.57       13.56     13.82 o
  -5  10  10        1.40        5.05      8.71 o
  -4  10  10       24.31       17.35      6.01 o
  -3  10  10      156.20      167.85      6.91 o
  -2  10  10       65.40       79.90      4.99 o
  -1  10  10       57.37       46.82      4.47 o
   0  10  10       21.64       24.78      4.08 o
   1  10  10       47.16       52.08      4.21 o
   2  10  10      144.95      155.97      7.54 o
   3  10  10        5.98       -0.27      8.45 o
   4  10  10       35.45       35.94     10.58 o
   5  10  10        0.32       -6.37     14.21 o
  -5  11  10       73.33       98.54     10.66 o
  -4  11  10       24.79       38.77      7.96 o
  -3  11  10       41.05       41.10      6.01 o
  -2  11  10      102.37      101.91      5.29 o
  -1  11  10       34.17       33.98      4.54 o
   0  11  10       49.19       57.70      5.04 o
   1  11  10       61.51       71.40      4.85 o
   2  11  10        1.74        2.75      5.88 o
   3  11  10        0.06       -7.14      8.97 o
   4  11  10        4.98        1.16     10.45 o
   5  11  10        1.58        3.00     25.21 o
  -5  12  10       33.40       54.30     10.76 o
  -4  12  10       25.36       44.40      8.21 o
  -3  12  10       82.72      104.23      6.94 o
  -2  12  10       65.98       69.37      5.40 o
  -1  12  10        0.06       -1.54      4.43 o
   0  12  10      139.04      133.85      5.61 o
   1  12  10        0.09       -1.15      4.38 o
   2  12  10        0.63       -6.18      6.18 o
   3  12  10        7.87        2.82      8.31 o
   4  12  10        3.28        8.24     12.95 o
  -5  13  10        9.92       -6.08     10.65 o
  -4  13  10       11.26        4.89      8.90 o
  -3  13  10        0.60       -0.98      6.14 o
  -2  13  10        0.01       -5.59      5.59 o
  -1  13  10        2.61       -2.03      4.65 o
   0  13  10       69.01       82.95      5.94 o
   1  13  10       35.54       30.62      4.86 o
   2  13  10      145.21      159.42     11.89 o
   3  13  10        0.02       -5.13      8.31 o
   4  13  10        0.03      -13.41     13.41 o
  -5  14  10       10.21        6.59     10.96 o
  -4  14  10        7.89        7.27      9.17 o
  -3  14  10       25.65       17.98      6.96 o
  -2  14  10       46.95       47.52      6.36 o
  -1  14  10       17.85       13.02      5.03 o
   0  14  10       39.75       25.32      4.87 o
   1  14  10       25.03        4.93      6.40 o
   2  14  10        0.31       -6.95      6.95 o
   3  14  10        0.76        0.80     10.19 o
   4  14  10        0.96      -15.17     15.17 o
  -4  15  10        3.74       -9.81      9.81 o
  -3  15  10        1.26       -7.36      7.36 o
  -2  15  10        4.62       -6.11      6.11 o
  -1  15  10        0.09       -4.86      5.67 o
   0  15  10       32.70       27.15      5.22 o
   1  15  10        1.08       -6.12      6.12 o
   2  15  10        5.31       11.01      7.53 o
   3  15  10        0.86        0.20     10.17 o
   4  15  10        6.45      -15.77     15.77 o
  -4  16  10       12.21        5.62     10.50 o
  -3  16  10        0.75       -7.38      9.56 o
  -2  16  10        1.54       -6.46      6.46 o
  -1  16  10       29.36       27.34      6.17 o
   0  16  10       34.82       27.10      5.73 o
   1  16  10       26.63       29.97      8.15 o
   2  16  10        0.23        2.58      8.80 o
   3  16  10        2.63      -14.27     14.27 o
   4  16  10       12.17       13.45     16.81 o
  -4  17  10        0.69      -10.90     10.90 o
  -3  17  10        1.91       10.22      9.44 o
  -2  17  10       15.56        6.07      7.38 o
  -1  17  10       52.25       45.72      6.72 o
   0  17  10       43.28       33.24      6.79 o
   1  17  10        2.19       -1.52      8.20 o
   2  17  10        0.26       -8.43     11.85 o
   3  17  10        1.15       -1.25     12.36 o
  -4  18  10       13.04        5.35     12.98 o
  -3  18  10        0.00       -6.62      9.87 o
  -2  18  10       10.04        6.67      7.85 o
  -1  18  10       14.95        7.77      7.11 o
   0  18  10        7.77        9.14      8.47 o
   1  18  10        6.76      -10.14     10.14 o
   2  18  10        2.67        4.98     13.95 o
   3  18  10        0.38      -11.43     11.43 o
  -3  19  10        0.15      -10.53     10.53 o
  -2  19  10        6.16       -9.55      9.55 o
  -1  19  10        4.18       -8.18      8.18 o
   0  19  10        0.06       -4.65      8.97 o
   1  19  10       22.80        7.56     10.70 o
   2  19  10       33.68       -4.92     19.79 o
   3  19  10        1.76      -17.10     17.10 o
  -3  20  10        1.25       -8.54     11.04 o
  -2  20  10       13.09        6.92     10.28 o
  -1  20  10        0.00       -8.68      8.68 o
   0  20  10        0.79      -10.05     10.05 o
   1  20  10        4.30      -10.31     11.59 o
   2  20  10        5.28      -14.05     22.20 o
  -2  21  10        0.01       -8.70     10.67 o
  -1  21  10       12.40      -10.03     10.03 o
   0  21  10        0.94      -10.63     10.63 o
   1  21  10        2.79      -12.30     12.30 o
   2  21  10        1.10      -17.63     20.86 o
  -1  22  10        8.60       10.58     11.26 o
   0  22  10        0.00      -11.52     12.67 o
   1  22  10        0.20      -13.86     13.86 o
  -5   0  11        0.72        9.47     11.56 o
  -3   0  11      293.46      269.32      8.83 o
  -1   0  11       38.69       42.66      4.85 o
   1   0  11      399.15      384.47      9.41 o
   3   0  11       32.57       30.08     13.18 o
   5   0  11       22.16       27.72     17.22 o
  -6   1  11        0.19        8.43     14.01 o
  -5   1  11        4.01       18.20      8.32 o
  -4   1  11        0.25        0.41      5.22 o
  -3   1  11       60.02       77.11      4.70 o
  -2   1  11        0.20       -3.56      3.56 o
  -1   1  11      133.39      144.61      4.14 o
   0   1  11        3.55        4.24      2.78 o
   1   1  11       27.43       28.89      2.74 o
   2   1  11      294.91      239.51      9.79 o
   3   1  11        3.59       -6.61      7.32 o
   4   1  11       13.44        8.81      9.99 o
   5   1  11        8.44        5.42     12.47 o
  -6   2  11        0.09       26.32     13.77 o
  -5   2  11       27.31       39.74      8.24 o
  -4   2  11        7.59       10.27      5.48 o
  -3   2  11       38.97       50.14      4.63 o
  -2   2  11        0.05       -3.67      3.67 o
  -1   2  11        2.86        1.40      3.30 o
   0   2  11      119.73      132.96      3.81 o
   1   2  11       20.58       23.11      2.78 o
   2   2  11      225.06      212.22      9.24 o
   3   2  11       19.32       22.59      7.50 o
   4   2  11       17.71       24.96     12.97 o
   5   2  11       12.60       22.35     15.05 o
  -6   3  11        2.60       -1.44     12.83 o
  -5   3  11        0.65        5.11      9.56 o
  -4   3  11       62.82       54.26      6.16 o
  -3   3  11       98.27      111.08      5.47 o
  -2   3  11       18.10       23.58      4.09 o
  -1   3  11       92.41       96.65      3.82 o
   0   3  11       31.40       27.70      3.02 o
   1   3  11       13.01       16.81      3.15 o
   2   3  11      665.78      604.27     14.04 o
   3   3  11      128.53      135.27      9.38 o
   4   3  11        0.44        5.43     10.38 o
   5   3  11       33.56       27.56     13.39 o
  -6   4  11        9.38       22.14      9.98 o
  -5   4  11       11.14       20.00     10.09 o
  -4   4  11        1.22       -4.56      6.01 o
  -3   4  11        7.12        6.99      4.45 o
  -2   4  11        2.27       -2.97      3.62 o
  -1   4  11       27.83       28.16      3.49 o
   0   4  11       42.98       48.62      3.28 o
   1   4  11      111.14      119.20      4.12 o
   2   4  11        0.74       -0.16      5.52 o
   3   4  11       10.94       14.37      7.70 o
   4   4  11        3.51       -9.19     10.49 o
   5   4  11        1.54        6.19     12.83 o
  -5   5  11        8.66       21.91      7.76 o
  -4   5  11       16.34       12.65      5.68 o
  -3   5  11        0.05       -4.06      4.06 o
  -2   5  11       68.65       86.81      4.32 o
  -1   5  11       55.71       60.09      3.92 o
   0   5  11      270.50      267.57      5.42 o
   1   5  11       52.63       53.69      3.68 o
   2   5  11       45.73       40.11      8.86 o
   3   5  11       71.99       63.71      8.87 o
   4   5  11        0.98       -5.96     15.64 o
   5   5  11        1.70       11.42     13.03 o
  -5   6  11        2.56        2.80      7.90 o
  -4   6  11        3.58        5.93      5.56 o
  -3   6  11        3.21        0.43      4.35 o
  -2   6  11      509.19      483.33      7.92 o
  -1   6  11       42.21       47.36      3.84 o
   0   6  11       15.63       13.88      3.44 o
   1   6  11       47.68       60.70      3.93 o
   2   6  11       24.66       25.17      5.46 o
   3   6  11       31.16       33.58      8.52 o
   4   6  11        1.89        2.60     10.82 o
   5   6  11        7.61        1.06     13.24 o
  -5   7  11        1.39        1.48      7.91 o
  -4   7  11        9.47       -2.81      5.60 o
  -3   7  11       31.15       35.32      4.73 o
  -2   7  11       26.02       30.31      4.13 o
  -1   7  11       77.35       74.96      4.28 o
   0   7  11      120.51      130.87      4.64 o
   1   7  11       82.43       93.84      4.87 o
   2   7  11        4.45        8.97      5.82 o
   3   7  11        7.42        3.86      9.06 o
   4   7  11       19.93       12.78     11.59 o
   5   7  11       10.35       13.34     13.77 o
  -5   8  11       21.96       34.80      8.53 o
  -4   8  11       20.96       33.23      5.92 o
  -3   8  11       55.46       67.09      5.42 o
  -2   8  11      138.07      156.32      5.38 o
  -1   8  11       70.86       70.12      4.50 o
   0   8  11        0.49       -3.02      3.58 o
   1   8  11        0.85       -3.53      3.75 o
   2   8  11        5.06       -1.23      5.87 o
   3   8  11        6.40       12.70      8.32 o
   4   8  11       37.76       31.33     12.65 o
   5   8  11        1.95       28.40     13.94 o
  -5   9  11        1.76        5.39      9.48 o
  -4   9  11       17.01       -2.02      6.83 o
  -3   9  11       40.19       48.72      5.84 o
  -2   9  11       53.80       63.16      4.87 o
  -1   9  11       42.54       35.50      4.33 o
   0   9  11       19.39       23.45      4.02 o
   1   9  11        1.98       -5.12      5.12 o
   2   9  11      101.24       95.77      7.54 o
   3   9  11        3.26       -8.69      8.69 o
   4   9  11        0.14       12.76     11.87 o
   5   9  11        0.21       18.13     21.14 o
  -5  10  11        1.04        5.94     10.98 o
  -4  10  11        0.49       -7.29      7.29 o
  -3  10  11        4.68       13.30      5.89 o
  -2  10  11        2.08        1.08      4.65 o
  -1  10  11        4.25        2.29      4.19 o
   0  10  11       68.76       57.11      4.93 o
   1  10  11       43.74       33.23      4.49 o
   2  10  11        0.81       -6.57      6.57 o
   3  10  11       33.72       26.83     12.62 o
   4  10  11        1.13        3.16     13.89 o
  -5  11  11        6.31       -7.39     10.98 o
  -4  11  11        1.74       -6.66      8.77 o
  -3  11  11       83.31      100.23      7.65 o
  -2  11  11       21.48       16.64      5.36 o
  -1  11  11       13.80        6.79      4.39 o
   0  11  11       60.62       50.56      4.80 o
   1  11  11       11.21        7.03      4.44 o
   2  11  11       61.20       67.23     10.76 o
   3  11  11        2.17       -6.21     13.06 o
   4  11  11        0.57       -7.62     13.76 o
  -5  12  11       14.48      -10.62     10.62 o
  -4  12  11        0.59       -7.51      9.14 o
  -3  12  11        6.93        1.39      6.26 o
  -2  12  11        0.26        0.15      5.62 o
  -1  12  11       52.93       39.09      5.03 o
   0  12  11        7.04        2.30      4.50 o
   1  12  11        1.59        1.97      5.12 o
   2  12  11        3.63       -7.42      7.42 o
   3  12  11        4.52        2.65     10.29 o
   4  12  11        0.07        7.36     16.83 o
  -4  13  11        1.20       -0.61      9.53 o
  -3  13  11       20.82       11.46      6.99 o
  -2  13  11        9.51        7.13      6.13 o
  -1  13  11        5.45       -2.90      5.26 o
   0  13  11        4.01       -0.12      4.75 o
   1  13  11        0.11       -5.66      5.66 o
   2  13  11        2.85       -2.46      7.75 o
   3  13  11        1.05       -6.15     12.56 o
   4  13  11        0.73      -15.02     15.49 o
  -4  14  11        5.56        4.76      9.70 o
  -3  14  11       53.28       40.66      8.27 o
  -2  14  11        1.79       -3.90      6.19 o
  -1  14  11       14.96       15.58      5.83 o
   0  14  11        7.04        1.10      5.07 o
   1  14  11      139.00      139.51      7.41 o
   2  14  11        0.21        8.72      9.68 o
   3  14  11        1.68       -7.35     13.60 o
   4  14  11        4.07       -0.72     16.52 o
  -4  15  11       11.48        6.09     10.29 o
  -3  15  11       11.54       -5.46      8.91 o
  -2  15  11        0.27       -6.52      6.52 o
  -1  15  11        2.53       -6.02      6.02 o
   0  15  11       14.92        5.96      6.02 o
   1  15  11        2.97       -1.37      7.40 o
   2  15  11       14.17       -2.04     11.62 o
   3  15  11        0.62        0.76     14.01 o
   4  15  11        0.08      -17.01     17.01 o
  -4  16  11       33.66       18.16     10.85 o
  -3  16  11        3.24      -10.62     10.62 o
  -2  16  11       15.72       13.33      7.66 o
  -1  16  11       11.08        7.91      6.32 o
   0  16  11        8.78       10.20      6.70 o
   1  16  11        0.14       -8.97      8.97 o
   2  16  11       10.89        3.46     12.24 o
   3  16  11        2.21       -0.30     14.75 o
  -3  17  11       26.41       21.48     10.28 o
  -2  17  11        0.76       -8.46      8.46 o
  -1  17  11        0.09       -3.18      7.44 o
   0  17  11        0.43       -1.38      7.94 o
   1  17  11        8.31       -0.34     10.38 o
   2  17  11        8.16      -17.15     17.15 o
   3  17  11        0.06       -1.79     15.42 o
  -3  18  11        5.75       -3.39     10.72 o
  -2  18  11       18.10        3.60     13.21 o
  -1  18  11        2.15       -8.23      8.23 o
   0  18  11        7.41      -10.30     10.87 o
   1  18  11        2.00      -10.58     10.58 o
   2  18  11        3.30      -14.73     14.73 o
   3  18  11       13.45       -6.64     17.22 o
  -3  19  11        3.65      -11.18     11.18 o
  -2  19  11       32.81       40.07     10.54 o
  -1  19  11        0.27       -6.09      8.84 o
   0  19  11        3.89       -9.40      9.40 o
   1  19  11        5.19       -5.59     12.51 o
   2  19  11        0.30      -15.48     15.48 o
  -2  20  11        7.27        1.22     10.78 o
  -1  20  11        0.01      -10.11     10.11 o
   0  20  11        1.97      -11.63     11.63 o
   1  20  11        5.20      -13.35     13.35 o
   2  20  11        2.87      -21.02     21.02 o
  -2  21  11        2.08      -13.03     13.03 o
  -1  21  11       23.10       31.73     10.84 o
   0  21  11        1.35      -12.64     12.64 o
   1  21  11        2.49      -10.65     21.40 o
   0  22  11        4.77      -13.18     13.18 o
  -4   0  12       21.43       17.05      8.40 o
  -2   0  12       33.74       27.50      5.98 o
   0   0  12        2.64        4.83      3.90 o
   2   0  12      201.28      191.21     17.54 o
   4   0  12       18.32        0.23     18.20 o
  -5   1  12        5.30       11.97     10.27 o
  -4   1  12       21.45       25.35      5.97 o
  -3   1  12       56.53       77.84      5.14 o
  -2   1  12       19.72       18.61      4.28 o
  -1   1  12        3.54        4.52      3.75 o
   0   1  12        6.92        6.32      3.20 o
   1   1  12       36.58       46.25      3.29 o
   2   1  12       38.79       37.11     11.10 o
   3   1  12        0.76       -3.18      9.35 o
   4   1  12        7.11        2.63     10.91 o
   5   1  12        0.58      -13.09     13.09 o
  -5   2  12        2.66       17.94     11.11 o
  -4   2  12        0.08        5.34      5.88 o
  -3   2  12      242.57      242.15      6.71 o
  -2   2  12      301.88      291.62      6.39 o
  -1   2  12       32.08       33.96      3.40 o
   0   2  12       70.59       91.96      3.75 o
   1   2  12       24.61       27.00      3.11 o
   2   2  12       16.10        9.82      6.70 o
   3   2  12       13.33       -1.89      8.12 o
   4   2  12        1.15       -6.13     10.89 o
   5   2  12        0.02       -7.85     13.02 o
  -5   3  12        1.16       19.28     10.21 o
  -4   3  12       58.59       61.56      6.37 o
  -3   3  12       18.15       22.04      4.96 o
  -2   3  12      477.94      490.03      8.37 o
  -1   3  12       23.93       25.82      3.45 o
   0   3  12      219.27      213.89      4.86 o
   1   3  12       49.37       65.44      3.77 o
   2   3  12        0.03       -3.74      7.77 o
   3   3  12       47.49       45.43      8.78 o
   4   3  12        6.75        1.24     11.30 o
   5   3  12        5.13       10.09     14.06 o
  -5   4  12        2.87       21.26     10.45 o
  -4   4  12       31.93       35.13      6.88 o
  -3   4  12       75.46       68.45      5.14 o
  -2   4  12       47.11       57.07      4.17 o
  -1   4  12      213.02      188.97      4.93 o
   0   4  12       33.12       35.28      3.90 o
   1   4  12       37.52       32.01      4.08 o
   2   4  12        0.01       -6.49      6.49 o
   3   4  12       29.33       31.74      8.64 o
   4   4  12        0.00       -7.84     11.11 o
   5   4  12        3.32       -2.55     15.93 o
  -5   5  12       12.91       24.42      8.48 o
  -4   5  12        1.30       -1.23      5.72 o
  -3   5  12       14.13       18.32      5.09 o
  -2   5  12        1.75       -3.83      3.83 o
  -1   5  12      109.73      119.17      5.75 o
   0   5  12        7.03        4.54      3.38 o
   1   5  12       56.20       60.37      4.42 o
   2   5  12        0.58       -7.11      7.35 o
   3   5  12      100.71      100.52     10.74 o
   4   5  12        8.80        2.89     11.91 o
   5   5  12        9.16       17.91     13.99 o
  -5   6  12        2.84       16.02      8.50 o
  -4   6  12        0.65        0.33      6.39 o
  -3   6  12       22.78       18.14      5.52 o
  -2   6  12       35.69       40.12      4.38 o
  -1   6  12       71.46       63.06      4.30 o
   0   6  12       33.88       33.35      3.84 o
   1   6  12        1.48        0.84      4.08 o
   2   6  12       22.79       21.98      7.78 o
   3   6  12       27.83       26.98      9.34 o
   4   6  12        0.02       -2.80     11.78 o
   5   6  12        1.48        5.40     14.37 o
  -5   7  12       58.66       81.73      9.02 o
  -4   7  12        1.22       -4.92      6.79 o
  -3   7  12       45.91       49.74      5.57 o
  -2   7  12       17.98       13.18      4.40 o
  -1   7  12        0.58        1.83      4.12 o
   0   7  12      154.48      164.02      5.30 o
   1   7  12       11.79       10.63      4.27 o
   2   7  12        0.37       -7.06      7.06 o
   3   7  12        4.03        4.38     11.34 o
   4   7  12        8.03        9.51     12.24 o
  -5   8  12       70.41      110.84      9.68 o
  -4   8  12       20.60       22.00      7.38 o
  -3   8  12        7.42        1.69      5.39 o
  -2   8  12      143.90      170.43      5.82 o
  -1   8  12       51.16       51.57      4.60 o
   0   8  12        0.67        2.48      4.06 o
   1   8  12       49.37       45.30      4.54 o
   2   8  12       76.04       69.12      8.23 o
   3   8  12        2.87       -9.21      9.21 o
   4   8  12        0.23       -1.13     12.73 o
  -5   9  12       37.76       50.88     10.25 o
  -4   9  12       10.11       -7.90      7.90 o
  -3   9  12        5.27        0.31      5.78 o
  -2   9  12        1.65        1.97      4.89 o
  -1   9  12        0.49       -3.13      4.31 o
   0   9  12       26.78       23.85      4.29 o
   1   9  12       22.44       17.08      6.32 o
   2   9  12        7.18        4.59      6.68 o
   3   9  12        4.09       18.34      9.49 o
   4   9  12        0.53        6.62     12.92 o
  -5  10  12        4.68       -9.28     10.17 o
  -4  10  12       79.30      107.53     10.16 o
  -3  10  12        5.86       -2.34      6.26 o
  -2  10  12       30.13       22.47      5.68 o
  -1  10  12        2.47       -4.54      4.54 o
   0  10  12       36.29       22.76      4.48 o
   1  10  12        0.60       -5.01      5.01 o
   2  10  12       11.89        3.58      7.16 o
   3  10  12        0.13        8.30      9.69 o
   4  10  12        1.68        1.06     13.20 o
  -5  11  12        2.54       -9.49     11.42 o
  -4  11  12       77.14      112.37     10.27 o
  -3  11  12        3.50       -3.67      6.82 o
  -2  11  12      121.05      124.53      6.86 o
  -1  11  12        6.94        8.57      4.75 o
   0  11  12       41.81       39.60      4.90 o
   1  11  12        9.20        7.40      5.84 o
   2  11  12       64.65       60.03      8.64 o
   3  11  12        2.65      -12.71     12.71 o
   4  11  12        4.45       -1.59     14.42 o
  -4  12  12        0.00       -9.54      9.54 o
  -3  12  12       16.71        4.00      7.55 o
  -2  12  12        1.20       -6.02      6.02 o
  -1  12  12       14.46        8.27      5.14 o
   0  12  12       27.22       11.17      5.18 o
   1  12  12        1.50       -7.02      7.02 o
   2  12  12       28.24       20.82      8.07 o
   3  12  12        1.18      -10.78     12.98 o
   4  12  12        1.25      -18.60     18.60 o
  -4  13  12        6.82      -10.09     10.09 o
  -3  13  12       25.36       18.20      8.45 o
  -2  13  12        3.24        1.79      6.85 o
  -1  13  12        1.99       -5.82      5.82 o
   0  13  12        5.84       -4.39      5.55 o
   1  13  12       24.37       17.94      7.02 o
   2  13  12        3.44      -10.93     10.93 o
   3  13  12        0.36        6.48     14.68 o
   4  13  12        0.01       -8.06     16.59 o
  -4  14  12        5.65      -10.45     10.45 o
  -3  14  12        7.83       -8.59      8.59 o
  -2  14  12       43.29       49.89      7.74 o
  -1  14  12        3.19        5.94      6.73 o
   0  14  12        4.11       -5.92      5.92 o
   1  14  12       20.35       15.46      8.90 o
   2  14  12        6.67        2.10     11.91 o
   3  14  12        0.05      -14.43     19.71 o
  -4  15  12        3.71        0.68     11.20 o
  -3  15  12        2.31        2.10      9.62 o
  -2  15  12        0.02       -8.21      8.21 o
  -1  15  12       14.39       14.24      6.98 o
   0  15  12       11.76       -7.05      7.13 o
   1  15  12        6.86       -8.24      9.38 o
   2  15  12       82.82       78.42     13.50 o
   3  15  12        0.19       -4.88     17.64 o
  -3  16  12        2.15       -7.53     11.38 o
  -2  16  12        5.31       -2.31      8.75 o
  -1  16  12        2.01       -3.00      7.74 o
   0  16  12        8.45        2.08      8.16 o
   1  16  12       26.91        9.72     10.94 o
   2  16  12       16.39        5.04     14.71 o
   3  16  12        0.46      -20.74     20.74 o
  -3  17  12        0.07      -10.47     10.47 o
  -2  17  12        0.98       -7.77     11.13 o
  -1  17  12        3.39       -8.27      8.27 o
   0  17  12       10.77       -3.99      9.93 o
   1  17  12       13.94       -5.18     12.26 o
   2  17  12       18.22        3.57     15.41 o
  -3  18  12        5.40      -11.14     11.86 o
  -2  18  12        3.52        3.25     11.37 o
  -1  18  12        2.10       -9.45      9.45 o
   0  18  12        2.90      -10.35     10.35 o
   1  18  12        3.52      -12.52     12.52 o
   2  18  12        4.65      -15.80     15.80 o
  -2  19  12       12.82        1.17     12.53 o
  -1  19  12        1.82      -10.05     10.05 o
   0  19  12        5.23      -10.92     10.92 o
   1  19  12       11.62      -13.09     13.09 o
   2  19  12        1.13      -16.61     16.86 o
  -2  20  12        0.43       -2.94     13.90 o
  -1  20  12       11.16       11.80     11.52 o
   0  20  12        1.62      -11.87     11.87 o
   1  20  12        1.03      -11.47     14.10 o
  -5   0  13       24.09       22.80     15.44 o
  -3   0  13      353.28      331.48     12.81 o
  -1   0  13       96.40       91.86      7.38 o
   1   0  13        0.30       -4.46      7.71 o
   3   0  13       24.82        8.90     15.32 o
  -5   1  13        1.49        3.39     12.98 o
  -4   1  13       23.18       23.75      7.83 o
  -3   1  13       18.20       32.62      5.66 o
  -2   1  13      184.48      196.78      6.10 o
  -1   1  13        5.06        8.64      4.15 o
   0   1  13       30.19       33.79      3.61 o
   1   1  13        8.27        3.71      4.73 o
   2   1  13        0.73        3.10      7.33 o
   3   1  13        8.66       16.47     10.58 o
   4   1  13        0.18       -2.98     11.57 o
  -5   2  13        0.01       16.93     23.10 o
  -4   2  13        3.20        6.05      7.85 o
  -3   2  13        8.75       15.30      5.59 o
  -2   2  13        7.49        5.85      4.48 o
  -1   2  13       31.85       31.58      4.08 o
   0   2  13      113.98      119.94      4.23 o
   1   2  13        7.92       -2.96      4.59 o
   2   2  13      240.94      217.14     10.10 o
   3   2  13      119.38      118.93     12.21 o
   4   2  13        3.36        0.54     11.89 o
  -5   3  13        4.33        1.01     12.88 o
  -4   3  13        0.91       -4.81     10.35 o
  -3   3  13       56.65       60.56      5.80 o
  -2   3  13        8.76        6.91      4.03 o
  -1   3  13        7.06        9.76      3.61 o
   0   3  13        5.80        9.50      3.58 o
   1   3  13       87.05       97.56      5.20 o
   2   3  13       57.10       52.12      8.27 o
   3   3  13        0.44       -6.30     10.61 o
   4   3  13        2.29      -12.07     12.07 o
  -5   4  13        1.04       22.01      8.98 o
  -4   4  13       21.15       33.05      7.23 o
  -3   4  13        0.38       -3.82      5.25 o
  -2   4  13      337.19      325.27      6.50 o
  -1   4  13      134.29      145.04      5.63 o
   0   4  13       25.48       21.89      4.06 o
   1   4  13       95.02      104.39      6.36 o
   2   4  13       62.25       63.45      9.06 o
   3   4  13       10.07        4.66      9.04 o
   4   4  13       20.04       23.22     12.43 o
  -5   5  13        9.70       24.20      9.00 o
  -4   5  13       13.02       16.60      9.01 o
  -3   5  13        6.34        1.61      5.42 o
  -2   5  13       13.64        7.83      4.39 o
  -1   5  13      154.70      159.07      4.96 o
   0   5  13        1.93       -3.81      3.81 o
   1   5  13       30.92       30.43      5.00 o
   2   5  13       49.36       30.81      9.68 o
   3   5  13        0.25       -2.09      9.19 o
   4   5  13        4.05        5.39     12.82 o
  -5   6  13        3.50        1.34     10.45 o
  -4   6  13       11.11       17.24      7.29 o
  -3   6  13       56.42       67.86      5.89 o
  -2   6  13       16.81       14.56      4.69 o
  -1   6  13        0.12       -2.94      4.28 o
   0   6  13      122.54      118.30      4.79 o
   1   6  13        1.08       -4.84      4.84 o
   2   6  13        5.61       -0.49      8.22 o
   3   6  13        5.12        1.33      9.85 o
   4   6  13        7.56      -12.46     12.46 o
  -5   7  13        3.27       17.32      9.22 o
  -4   7  13       22.84       14.80      7.47 o
  -3   7  13        0.24       -4.59      5.75 o
  -2   7  13        0.00       -5.07      5.07 o
  -1   7  13       15.95       16.69      4.74 o
   0   7  13      179.89      165.37      5.60 o
   1   7  13        5.24        6.17      5.07 o
   2   7  13       47.57       28.68      9.32 o
   3   7  13        0.72       -6.92     10.72 o
   4   7  13        0.09       -0.10     13.04 o
  -5   8  13        0.00       -5.83      9.41 o
  -4   8  13        0.15       -3.14      8.00 o
  -3   8  13       23.87       22.88      6.15 o
  -2   8  13        5.38       -1.52      5.36 o
  -1   8  13        0.21       -0.42      4.74 o
   0   8  13        0.61        3.49      4.65 o
   1   8  13       78.88       82.68      6.32 o
   2   8  13        6.43        2.63      8.83 o
   3   8  13       25.60       20.25     10.18 o
   4   8  13        0.70      -11.91     13.62 o
  -5   9  13        0.52      -11.67     11.67 o
  -4   9  13        2.78        4.75      9.38 o
  -3   9  13       20.16        4.21      6.84 o
  -2   9  13        5.53        5.93      5.77 o
  -1   9  13       22.85       23.44      4.89 o
   0   9  13        0.10       -4.42      4.42 o
   1   9  13        2.59       -5.11      6.03 o
   2   9  13        2.83       -3.25      8.96 o
   3   9  13        9.59        5.58     11.95 o
   4   9  13        1.55      -13.81     13.81 o
  -4  10  13       34.73       50.43     14.07 o
  -3  10  13        0.05       -1.83      7.40 o
  -2  10  13       34.03       26.73      6.10 o
  -1  10  13       25.60       11.85      5.23 o
   0  10  13        0.06       -5.12      5.12 o
   1  10  13        0.02       -6.52      6.52 o
   2  10  13        0.54       -3.40     10.92 o
   3  10  13        2.24       -7.47     13.69 o
   4  10  13        0.63        3.69     14.19 o
  -4  11  13        0.34       -4.29     10.63 o
  -3  11  13        9.40        1.14      8.18 o
  -2  11  13       21.10       18.05      6.21 o
  -1  11  13        5.67       -5.69      5.69 o
   0  11  13       16.41       18.27      5.34 o
   1  11  13        5.67       -6.92      6.92 o
   2  11  13        8.50      -16.09     16.09 o
   3  11  13        9.93       -8.77     17.53 o
   4  11  13        0.06      -18.22     23.52 o
  -4  12  13        0.67       -5.20     10.33 o
  -3  12  13        0.07       -8.83      8.83 o
  -2  12  13        4.28        3.05      7.10 o
  -1  12  13        0.03       -6.00      6.00 o
   0  12  13        3.51       -2.25      5.67 o
   1  12  13       29.89       14.28      9.02 o
   2  12  13        7.81      -11.53     11.53 o
   3  12  13        0.09       -5.08     23.39 o
  -4  13  13        1.29      -10.57     10.57 o
  -3  13  13        3.00        1.65     10.13 o
  -2  13  13        0.00       -4.05      8.12 o
  -1  13  13        2.15       -6.36      6.36 o
   0  13  13        0.31       -7.00      7.00 o
   1  13  13        0.02       -9.06      9.06 o
   2  13  13        7.67      -11.72     11.72 o
   3  13  13        1.33       -1.24     17.21 o
  -4  14  13        0.47        4.28     12.68 o
  -3  14  13        4.70       -9.44      9.99 o
  -2  14  13       13.84        8.99      8.43 o
  -1  14  13        3.82       -4.67      7.45 o
   0  14  13        0.84       -9.03      9.03 o
   1  14  13       11.57       -9.53      9.53 o
   2  14  13        4.96        1.09     16.86 o
   3  14  13        4.38      -32.79     32.79 o
  -3  15  13        0.00       -2.14     10.52 o
  -2  15  13        8.65        7.40      9.73 o
  -1  15  13        9.05        1.36      8.31 o
   0  15  13        6.03       -9.73      9.73 o
   1  15  13        4.32      -11.04     11.04 o
   2  15  13        0.04      -14.55     14.55 o
   3  15  13        1.18       -7.95     21.49 o
  -3  16  13        0.12        1.75     11.32 o
  -2  16  13       65.43       71.16     10.55 o
  -1  16  13        0.46       -9.64      9.64 o
   0  16  13        0.55      -10.37     10.37 o
   1  16  13        2.08       -2.34     11.80 o
   2  16  13        1.29      -15.53     15.53 o
  -3  17  13        7.43      -12.83     12.83 o
  -2  17  13        0.10      -10.32     10.32 o
  -1  17  13       35.77       38.90     12.56 o
   0  17  13        9.55        6.63     12.02 o
   1  17  13        4.61      -12.56     12.56 o
   2  17  13        6.90      -16.67     16.67 o
  -2  18  13        0.00      -10.74     10.74 o
  -1  18  13       35.99       38.46     10.79 o
   0  18  13        0.03      -12.95     12.95 o
   1  18  13        1.95      -12.91     13.44 o
  -1  19  13        4.39      -10.52     11.17 o
   0  19  13        9.49      -11.88     11.88 o
   1  19  13        7.33      -14.20     14.20 o
  -4   0  14        6.23       26.99     14.06 o
  -2   0  14      150.95      151.46     13.13 o
   0   0  14       83.81       96.43      5.88 o
   2   0  14       63.54       72.82     12.68 o
   4   0  14        5.50       -2.85     18.71 o
  -5   1  14        7.04       10.37     16.38 o
  -4   1  14        5.24       -8.73      9.55 o
  -3   1  14        7.64        7.88      5.90 o
  -2   1  14      211.61      217.01      7.36 o
  -1   1  14       20.04       25.24      4.64 o
   0   1  14       74.58       88.16      3.90 o
   1   1  14        4.29       -4.93      7.39 o
   2   1  14       87.81       64.93      8.69 o
   3   1  14      111.19       85.74     12.45 o
   4   1  14        0.14      -12.80     12.80 o
  -5   2  14        9.81       16.15     18.26 o
  -4   2  14       21.19       32.43     10.09 o
  -3   2  14        1.52       -5.90      5.90 o
  -2   2  14       10.54       20.08      5.31 o
  -1   2  14       16.94       19.77      4.67 o
   0   2  14        8.40        3.58      3.94 o
   1   2  14        0.12       -7.30      7.30 o
   2   2  14       55.77       41.88     13.39 o
   3   2  14        0.12       -8.05     11.47 o
   4   2  14        1.47       -8.32     12.86 o
  -5   3  14       19.33       57.46     15.82 o
  -4   3  14       45.19       52.70     10.38 o
  -3   3  14        0.57       -0.73      6.24 o
  -2   3  14      240.72      254.45      6.78 o
  -1   3  14        7.81       13.39      4.07 o
   0   3  14        1.06        3.04      4.49 o
   1   3  14       15.67        3.29      7.56 o
   2   3  14        1.87       -2.24      8.84 o
   3   3  14        1.82       -6.27     11.77 o
   4   3  14        0.33       -1.25     13.32 o
  -5   4  14       45.48       92.84     11.03 o
  -4   4  14       14.48       31.51      8.08 o
  -3   4  14       75.80       87.70      7.65 o
  -2   4  14        9.79       18.34      4.80 o
  -1   4  14       37.36       40.24      4.20 o
   0   4  14        2.98        1.73      4.28 o
   1   4  14        1.08       -5.92      5.92 o
   2   4  14        6.13        2.51      8.92 o
   3   4  14       40.74       15.76     16.85 o
   4   4  14       18.66       -2.93     13.29 o
  -5   5  14       24.57       48.51      9.82 o
  -4   5  14        4.77        7.51      8.24 o
  -3   5  14       15.70       14.99      6.25 o
  -2   5  14        7.05       -4.92      4.92 o
  -1   5  14       34.51       31.49      4.41 o
   0   5  14        7.14        7.88      4.46 o
   1   5  14        0.25       -5.99      5.99 o
   2   5  14       10.73       -9.04      9.04 o
   3   5  14        4.54       -9.31     11.57 o
   4   5  14        2.68       -2.23     13.88 o
  -4   6  14       26.74       40.09      8.47 o
  -3   6  14        1.34       -2.19      7.30 o
  -2   6  14        4.72       -4.07      5.16 o
  -1   6  14       17.64       22.57      4.80 o
   0   6  14       10.14       18.84      4.92 o
   1   6  14        0.79       -6.72      6.72 o
   2   6  14       30.04       36.10      9.34 o
   3   6  14        1.53      -10.35     10.35 o
   4   6  14        1.28       -8.08     13.78 o
  -4   7  14       30.12       36.07      8.75 o
  -3   7  14        0.95       -5.90      6.90 o
  -2   7  14        0.40       -5.56      5.56 o
  -1   7  14       11.73       14.39      5.07 o
   0   7  14       26.53       28.11      5.28 o
   1   7  14        2.31       -7.03      7.03 o
   2   7  14        1.50       -9.26      9.26 o
   3   7  14        0.00       -3.19     12.20 o
   4   7  14        0.89      -14.12     14.12 o
  -4   8  14        0.62        0.25      8.70 o
  -3   8  14        9.38        2.15      8.40 o
  -2   8  14        2.02       -6.00      6.00 o
  -1   8  14        3.18       -5.49      5.49 o
   0   8  14        0.65       -5.28      5.28 o
   1   8  14        6.57       -3.84      7.65 o
   2   8  14       25.66       26.30      9.50 o
   3   8  14        1.25       -5.92     13.96 o
   4   8  14        0.13       -8.77     15.14 o
  -4   9  14        3.23       -6.92      9.46 o
  -3   9  14       16.39        7.33     10.00 o
  -2   9  14       33.28       32.25      6.51 o
  -1   9  14        0.56       -5.73      5.73 o
   0   9  14        8.42       -3.12      5.42 o
   1   9  14       12.26       -1.10      8.35 o
   2   9  14        2.01        0.02     17.17 o
   3   9  14        4.01       -5.55     12.88 o
  -4  10  14        0.07        8.34     11.34 o
  -3  10  14        0.03       -9.00      9.00 o
  -2  10  14        4.64        2.84      7.72 o
  -1  10  14        7.02        1.06      6.04 o
   0  10  14        0.44       -1.17      6.24 o
   1  10  14        0.26       -7.26      9.78 o
   2  10  14       18.76       18.06     17.65 o
   3  10  14        0.76       -5.67     14.17 o
  -4  11  14        5.51        3.89     12.57 o
  -3  11  14        2.33       -6.43      9.42 o
  -2  11  14        0.03       -1.26      7.76 o
  -1  11  14        1.74       -6.68      6.68 o
   0  11  14       11.62        5.30      6.86 o
   1  11  14        0.96       -9.93      9.93 o
   2  11  14       30.74       37.02     18.10 o
   3  11  14        0.11      -16.43     16.43 o
  -4  12  14        2.33       -8.62     13.98 o
  -3  12  14        3.37       -9.71      9.71 o
  -2  12  14       11.74       14.10      9.06 o
  -1  12  14       12.04        5.60      7.27 o
   0  12  14       25.18       11.31      8.21 o
   1  12  14        0.00      -10.45     10.45 o
   2  12  14       55.59       36.07     18.28 o
   3  12  14        2.28      -23.45     32.53 o
  -3  13  14        1.08       -6.64     10.23 o
  -2  13  14        2.65        1.06      8.68 o
  -1  13  14        0.19       -5.84      8.02 o
   0  13  14        4.03       -8.86      8.86 o
   1  13  14        0.25      -11.94     11.94 o
   2  13  14        1.97      -14.25     18.68 o
   3  13  14       11.98      -26.72     26.72 o
  -3  14  14        5.24       -3.95     10.55 o
  -2  14  14        0.42       -9.65      9.65 o
  -1  14  14       11.00       -7.43      8.98 o
   0  14  14        0.52       -9.76      9.76 o
   1  14  14        0.55      -13.29     14.48 o
   2  14  14        0.25      -24.27     27.55 o
  -3  15  14        2.82      -11.06     11.06 o
  -2  15  14       67.34       69.20     10.96 o
  -1  15  14        1.63       -5.64      9.67 o
   0  15  14        3.46      -13.93     13.93 o
   1  15  14        0.53      -13.04     13.04 o
   2  15  14        2.40      -19.92     19.92 o
  -2  16  14        0.94       -5.78     10.62 o
  -1  16  14       12.25        3.82     10.29 o
   0  16  14        0.46      -11.32     11.32 o
   1  16  14        4.44      -13.88     13.88 o
   2  16  14        4.23      -20.52     20.52 o
  -2  17  14        0.08      -11.30     11.30 o
  -1  17  14       45.26       43.59     10.99 o
   0  17  14        0.60      -11.63     11.63 o
   1  17  14       11.18       -6.92     15.89 o
  -1  18  14       38.68       20.17     11.36 o
   0  18  14        0.82      -12.11     12.11 o
  -3   0  15        2.01       -5.72     13.07 o
  -1   0  15      332.04      331.88     10.92 o
   1   0  15        2.40      -11.46     11.46 o
   3   0  15       41.14       35.72     17.86 o
  -4   1  15       15.02       26.99     11.63 o
  -3   1  15        2.75       10.62      9.26 o
  -2   1  15        3.21        4.88      5.94 o
  -1   1  15        3.73        9.39      4.93 o
   0   1  15       40.89       37.53      4.25 o
   1   1  15        0.00       -7.97      7.97 o
   2   1  15        5.08       -7.02      9.73 o
   3   1  15       22.08        6.95     12.37 o
   4   1  15        0.50      -14.19     14.19 o
  -4   2  15       20.81       29.07     12.40 o
  -3   2  15        3.77       17.10     12.73 o
  -2   2  15        0.00        2.20      5.14 o
  -1   2  15      108.04      125.61      5.83 o
   0   2  15        8.65       15.70      4.09 o
   1   2  15       24.04        4.19      7.91 o
   2   2  15       15.22       -9.08      9.87 o
   3   2  15        3.81       -6.39     12.62 o
   4   2  15        2.54       -6.82     14.33 o
  -4   3  15        1.17       19.02     10.24 o
  -3   3  15       16.87       23.59      7.40 o
  -2   3  15       13.37       16.17      5.20 o
  -1   3  15       25.63       29.25      4.96 o
   0   3  15       55.99       52.55      5.32 o
   1   3  15        2.92       -9.32      9.32 o
   2   3  15       14.11       -3.20      9.87 o
   3   3  15       20.60       -7.86     12.48 o
   4   3  15        4.53       -3.71     15.93 o
  -4   4  15        5.17        2.51      8.59 o
  -3   4  15       24.97       35.35      7.78 o
  -2   4  15        0.04        2.23      5.32 o
  -1   4  15        1.01       -4.97      4.97 o
   0   4  15        7.18        5.16      4.98 o
   1   4  15       12.62       -6.56      9.55 o
   2   4  15       26.18       18.13     10.11 o
   3   4  15        6.61       -2.56     13.03 o
  -4   5  15        0.14        9.71      8.75 o
  -3   5  15       37.22       41.49      7.63 o
  -2   5  15       44.23       52.65      6.13 o
  -1   5  15        1.47       -3.69      5.00 o
   0   5  15       17.70       21.69      5.25 o
   1   5  15        1.81       -3.98      9.49 o
   2   5  15        1.40       -9.75      9.75 o
   3   5  15        1.59       -9.98     13.01 o
  -4   6  15       46.99       57.71      9.23 o
  -3   6  15        3.69       -0.32      8.63 o
  -2   6  15        6.47        4.88      6.06 o
  -1   6  15        0.88        0.52      5.42 o
   0   6  15        5.56        1.05      6.84 o
   1   6  15       12.72       -9.38      9.38 o
   2   6  15       12.86        0.10     11.50 o
   3   6  15        0.00        5.65     13.27 o
  -4   7  15        1.45       -9.00      9.00 o
  -3   7  15        0.03       -7.97      7.97 o
  -2   7  15        0.57       -6.72      6.72 o
  -1   7  15       11.49        3.82      5.91 o
   0   7  15       15.74        7.56      6.29 o
   1   7  15        0.61       -9.11      9.11 o
   2   7  15        2.50      -16.87     16.87 o
   3   7  15        1.98       -7.54     13.15 o
  -4   8  15        0.55      -10.13     10.13 o
  -3   8  15        0.53       12.03      9.22 o
  -2   8  15       41.25       44.37      8.01 o
  -1   8  15        1.95       -1.17      6.05 o
   0   8  15        4.01       13.53      7.61 o
   1   8  15       31.75        6.34     10.10 o
   2   8  15        8.89      -11.47     17.57 o
   3   8  15        0.10        5.57     13.50 o
  -4   9  15        0.07      -10.56     10.56 o
  -3   9  15       14.98       10.83     10.28 o
  -2   9  15       21.35       25.04      7.91 o
  -1   9  15        4.44        2.19      6.74 o
   0   9  15        0.22       -7.69      7.69 o
   1   9  15       26.40       -0.40     10.49 o
   2   9  15       25.79       22.32     18.74 o
   3   9  15        0.65      -19.99     19.99 o
  -3  10  15        3.56       -6.91     10.45 o
  -2  10  15        0.17       -8.15      8.15 o
  -1  10  15       31.38       20.46      7.72 o
   0  10  15        8.09       -1.73      8.34 o
   1  10  15        1.25       -5.98     10.49 o
   2  10  15        3.27      -20.54     20.54 o
   3  10  15        5.70       -4.71     22.08 o
  -3  11  15       12.03        2.52     13.12 o
  -2  11  15        4.00       -5.61      9.13 o
  -1  11  15        0.88       -4.47      8.59 o
   0  11  15        0.01       -8.69      8.69 o
   1  11  15        0.01      -11.15     11.15 o
   2  11  15        2.26        2.66     18.67 o
   3  11  15        1.08       -1.14     21.65 o
  -3  12  15        3.11       11.13     11.24 o
  -2  12  15       49.01       43.78     11.10 o
  -1  12  15       12.80       18.43      9.25 o
   0  12  15        0.32       -9.08      9.08 o
   1  12  15       12.14       -9.78     13.03 o
   2  12  15        5.37       -5.93     19.71 o
  -3  13  15        1.66      -10.68     10.68 o
  -2  13  15        1.13      -10.12     10.12 o
  -1  13  15        6.55       -0.60      9.60 o
   0  13  15        2.77      -11.13     11.13 o
   1  13  15       17.26      -12.30     13.41 o
   2  13  15        1.79       -6.08     20.28 o
  -2  14  15        2.98       -5.93     11.20 o
  -1  14  15       12.68        9.85     10.01 o
   0  14  15        1.42      -11.69     11.69 o
   1  14  15        2.51       -8.83     13.87 o
   2  14  15        2.90      -20.10     20.10 o
  -2  15  15        6.74      -11.03     11.03 o
  -1  15  15        2.96       -5.93     10.68 o
   0  15  15        7.21       -9.73     12.35 o
   1  15  15        0.49        1.46     14.23 o
  -1  16  15        2.35      -10.88     10.88 o
   0  16  15        1.40      -13.06     13.06 o
   1  16  15        1.28      -14.80     14.80 o
  -4   0  16       22.48       33.71     19.53 o
  -2   0  16       50.33       59.97     21.61 o
   0   0  16        0.63        4.26      7.40 o
   2   0  16        8.42      -24.59     45.16 o
  -4   1  16       12.15       15.58     12.44 o
  -3   1  16        0.23       14.18     10.57 o
  -2   1  16       25.13       32.97      6.83 o
  -1   1  16        9.61       25.32      7.48 o
   0   1  16        6.50       15.07      5.13 o
   1   1  16       17.65       -4.15     12.94 o
   2   1  16        1.17      -10.35     10.35 o
   3   1  16        0.38      -13.52     13.52 o
  -4   2  16        2.38        6.53     12.26 o
  -3   2  16       13.95       28.19      8.27 o
  -2   2  16       80.26      102.80      7.11 o
  -1   2  16        0.10       10.22      6.81 o
   0   2  16       25.65       19.49      6.58 o
   1   2  16        1.39       -9.78      9.78 o
   2   2  16        2.34      -10.47     10.47 o
   3   2  16        2.41      -13.27     13.27 o
  -4   3  16        6.62       39.19     12.30 o
  -3   3  16        3.10        2.59      9.91 o
  -2   3  16       44.42       58.59      7.13 o
  -1   3  16       19.62       14.89      6.05 o
   0   3  16       41.30       34.30     10.01 o
   1   3  16        2.67       -9.93      9.93 o
   2   3  16       28.53        5.42     12.45 o
   3   3  16        5.77      -13.64     13.64 o
  -4   4  16        7.28       14.69      9.40 o
  -3   4  16       20.75       26.35      9.75 o
  -2   4  16       15.86       29.19      7.05 o
  -1   4  16        1.42       -5.11      6.53 o
   0   4  16       28.63       11.33      7.30 o
   1   4  16        0.24      -11.93     11.93 o
   2   4  16       10.54        5.54     12.43 o
   3   4  16        3.74        0.60     13.89 o
  -4   5  16        9.57        3.81     10.36 o
  -3   5  16        0.00       -1.82      8.04 o
  -2   5  16        3.33       -1.19      6.93 o
  -1   5  16        9.69       -2.58      6.80 o
   0   5  16        4.43       -7.63      7.63 o
   1   5  16        0.60      -17.97     17.97 o
   2   5  16       17.68      -15.53     15.53 o
   3   5  16        5.87      -14.14     14.14 o
  -4   6  16       10.12       13.74     11.27 o
  -3   6  16        6.63       -0.14      8.35 o
  -2   6  16        0.00       -0.97      7.62 o
  -1   6  16        7.50        3.13      7.83 o
   0   6  16        0.10       -7.86      7.86 o
   1   6  16        4.46      -10.14     18.08 o
   2   6  16       68.22       43.34     16.94 o
   3   6  16        9.27       -5.49     16.38 o
  -3   7  16        0.00       -4.30      9.22 o
  -2   7  16       38.47       36.22      8.75 o
  -1   7  16       12.60        0.59      7.42 o
   0   7  16        0.46       -8.13      8.13 o
   1   7  16       35.17        0.06     17.79 o
   2   7  16        2.89      -19.36     19.36 o
   3   7  16        0.60       -3.87     18.19 o
  -3   8  16       10.34        8.60      9.36 o
  -2   8  16        9.60       11.04      9.24 o
  -1   8  16        0.11       -4.15      8.39 o
   0   8  16        4.64       -8.79      8.79 o
   1   8  16       14.46        2.40     17.95 o
   2   8  16       18.15       13.93     18.93 o
  -3   9  16       21.81       12.61     10.75 o
  -2   9  16        7.02       -2.34     10.20 o
  -1   9  16        9.55       -1.08      8.61 o
   0   9  16        1.99       -4.89     10.48 o
   1   9  16        0.05      -24.68     28.60 o
   2   9  16        0.26       -6.69     19.53 o
  -3  10  16        4.42        8.88     11.42 o
  -2  10  16       11.61       -2.85     10.31 o
  -1  10  16        0.31       -5.95      8.94 o
   0  10  16       19.27       -5.66     11.03 o
   1  10  16        0.31       -5.54     36.31 o
   2  10  16        0.86      -13.30     19.78 o
  -3  11  16        5.92       -4.84     11.60 o
  -2  11  16       13.96       25.18     10.06 o
  -1  11  16        4.92       -9.40      9.40 o
   0  11  16        0.10      -11.26     11.26 o
   1  11  16        0.19      -13.44     25.16 o
   2  11  16        0.02      -21.65     21.65 o
  -2  12  16       10.89       12.77     10.47 o
  -1  12  16        5.35       -2.61     10.02 o
   0  12  16        0.22      -12.38     12.47 o
   1  12  16        0.04      -17.70     17.70 o
  -2  13  16        1.47      -11.01     11.01 o
  -1  13  16       45.96       48.94     10.80 o
   0  13  16        0.73      -12.48     12.48 o
   1  13  16        0.02      -14.78     14.78 o
  -1  14  16       58.58       72.38     13.05 o
   0  14  16        0.00      -12.85     12.85 o
  -3   0  17        6.13        9.99     25.15 o
  -1   0  17      122.75      157.76     16.93 o
   1   0  17       26.24       -2.55     26.90 o
  -3   1  17        0.01        5.50      9.09 o
  -2   1  17        0.41       15.00     13.28 o
  -1   1  17        3.05        4.47      6.81 o
   0   1  17        2.55      -18.51     18.51 o
   1   1  17        0.19      -18.76     18.76 o
   2   1  17        3.80      -10.99     13.37 o
  -3   2  17        3.14       10.17     12.43 o
  -2   2  17        1.12       28.30     10.10 o
  -1   2  17       10.38        6.32      8.65 o
   0   2  17       12.86      -18.88     18.88 o
   1   2  17        3.03      -14.63     14.63 o
   2   2  17        0.58      -23.03     26.35 o
  -3   3  17       35.06       45.37      8.97 o
  -2   3  17        5.15       12.80      7.66 o
  -1   3  17        5.15       -4.88     10.80 o
   0   3  17        0.27      -11.79     11.79 o
   1   3  17        0.28      -15.03     15.28 o
   2   3  17        0.01      -16.13     22.11 o
  -3   4  17        0.33        8.92      8.59 o
  -2   4  17        4.70       -1.07      8.73 o
  -1   4  17       21.25       23.55      8.24 o
   0   4  17        0.46      -19.40     19.40 o
   1   4  17        0.00      -15.39     15.39 o
   2   4  17        0.82      -19.06     19.06 o
  -3   5  17        0.50       -4.11      8.97 o
  -2   5  17       32.33       38.65      8.51 o
  -1   5  17       32.47       32.98      9.24 o
   0   5  17        4.24      -14.11     14.11 o
   1   5  17        1.25       -5.11     18.77 o
   2   5  17        3.65      -17.13     17.13 o
  -3   6  17        2.12       -2.52     10.48 o
  -2   6  17       15.94       19.80      9.07 o
  -1   6  17       16.18       -5.34      9.77 o
   0   6  17        1.93      -10.87     10.87 o
   1   6  17       16.29       -6.97     18.99 o
   2   6  17        1.55       -6.98     29.10 o
  -3   7  17        0.95       -6.70      9.96 o
  -2   7  17       13.16       -0.81      9.85 o
  -1   7  17        8.13        2.05      9.50 o
   0   7  17        1.18      -10.78     12.54 o
   1   7  17        0.70      -19.36     19.36 o
   2   7  17        5.98       -8.02     20.85 o
  -2   8  17        1.24       15.57     10.06 o
  -1   8  17       12.49       -2.13      9.84 o
   0   8  17        0.07      -12.63     12.63 o
   1   8  17        6.41      -20.19     20.19 o
   2   8  17        6.49      -12.44     21.71 o
  -2   9  17       11.92        3.36     10.60 o
  -1   9  17        5.85       -9.29     10.35 o
   0   9  17        7.02      -13.82     13.82 o
   1   9  17        1.90       -4.15     20.05 o
  -2  10  17        2.32      -11.30     11.30 o
  -1  10  17        0.38      -11.38     11.38 o
   0  10  17        3.28      -13.91     13.91 o
   1  10  17        0.96      -20.31     20.31 o
  -2  11  17        1.90       -6.02     11.59 o
  -1  11  17        5.32       -7.27     11.78 o
   0  11  17        4.32      -13.99     13.99 o
   1  11  17        3.15      -35.43     35.43 o
  -1  12  17        0.10       -9.71     12.64 o
   0  12  17        0.14      -15.02     15.02 o
  -2   0  18        0.33       17.71     12.43 o
   0   0  18       20.22        3.01     29.89 o
   2   0  18        0.18      -33.81     33.81 o
  -2   1  18        2.07       21.16      8.86 o
  -1   1  18        0.30       10.50      7.29 o
   0   1  18       14.83      -10.19     20.77 o
   1   1  18        0.05      -22.26     22.26 o
   2   1  18        0.45      -29.81     29.81 o
  -2   2  18        2.83        7.91     10.61 o
  -1   2  18        7.97       11.39      8.27 o
   0   2  18        5.34      -20.30     20.30 o
   1   2  18        0.71      -21.92     21.92 o
   2   2  18        4.96      -17.91     17.91 o
  -2   3  18        0.86        8.33     11.09 o
  -1   3  18       12.79        7.51     13.85 o
   0   3  18       13.02       -8.49     30.72 o
   1   3  18        0.05      -21.63     21.63 o
  -2   4  18        1.24        3.49      9.66 o
  -1   4  18        7.56       12.22     18.53 o
   0   4  18        0.03      -24.94     29.41 o
   1   4  18        1.19      -30.72     30.72 o
  -2   5  18        2.00      -12.52     12.52 o
  -1   5  18        0.66       -0.71     12.94 o
   0   5  18        9.90      -24.80     28.22 o
   1   5  18        5.82      -20.61     20.61 o
  -2   6  18       31.32       45.92     11.17 o
  -1   6  18        0.19       -4.47      9.97 o
   0   6  18        0.56      -27.34     27.34 o
   1   6  18        0.00       -9.55     20.91 o
  -2   7  18        0.03       -6.30     10.64 o
  -1   7  18        2.24        7.47     11.83 o
   0   7  18        2.52      -18.51     18.51 o
   1   7  18        0.09      -20.78     20.78 o
  -1   8  18       20.63       16.19     12.58 o
   0   8  18        0.32      -14.20     14.20 o
  -1   9  18       27.84       20.20     13.42 o
   0   9  18        0.43      -15.16     15.16 o
  -1   0  19        0.34       -5.37     11.66 o
  -1   1  19       10.29        3.54      9.04 o
   0   1  19        0.36      -22.14     22.14 o
  -1   2  19        4.00      -10.89     11.63 o
   0   2  19        3.43      -30.66     30.66 o
  -1   3  19        0.30       -9.85     17.34 o
   0   3  19        0.00      -29.70     29.70 o
 
